# Supplementary material for: Bis[bis­(2,2′-bi­pyridine-κ2 N,N′)(carbon­ato-κ2 O,O′)cobalt(III)] 2-{4-[(carboxyl­atometh­yl)carbamo­yl]benz­amido}­acetate hexa­hydrate
Source: Acta Crystallogr Sect E Struct Rep Online. 2014 Apr 2;70(Pt 5):m160–1. doi: 10.1107/S160053681400631X (PMC4011312; doi:10.1107/S160053681400631X)
Supplement: Supplementary file 1 [file e-70-0m160-sup1.cif]

##############################################################################
#                                                                            #
# This CIF contains the data in a paper accepted for publication in          #
# Acta Crystallographica Section E. It conforms to the requirements of       #
# Notes for Authors for Acta Crystallographica Section E, and has been       #
# peer reviewed under the auspices of the IUCr Commission on Journals.       #
#                                                                            #
# Full details of the Crystallographic Information File format               #
# are given in the paper "The Crystallographic Information File (CIF):       #
# a New Standard Archive File for Crystallography" by S. R. Hall, F. H.      #
# Allen and I. D. Brown [Acta Cryst. (1991), A47, 655-685].                  #
#                                                                            #
# The current version of the core CIF dictionary is obtainable from          #
# ftp://ftp.iucr.org/pub/cif_core.dic.                                       #
#                                                                            #
# Software is freely available for graphical display of the structure(s)     #
# in this CIF. For information consult the CIF software page                 #
# http://www.iucr.org/resources/cif/software.                                #
#                                                                            #
# This file may be used for bona fide research purposes within the           #
# scientific community so long as proper attribution is given to the journal # 
# article from which it was obtained.                                        #
#                                                                            #
##############################################################################
data_I
_audit_creation_method     'Shelx-1997'
_journal_date_recd_electronic     2014-03-07
_journal_date_accepted     2014-03-21
_journal_name_full     'Acta Crystallographica, Section E'
_journal_year     2014
_journal_volume     70
_journal_issue      5
_journal_page_first     m160
_journal_page_last     m161
_journal_paper_category     QM
_journal_paper_doi     10.1107/S160053681400631X
_journal_coeditor_code     WM5010
_publ_contact_author_name     'Arnold Adam'
_publ_contact_author_address
;
Institute of Inorganic and Analytical Chemistry,
Clausthal University of Technology, Paul-Ernst-Str. 4, D-38678
Clausthal-Zellerfeld,
Germany
;
_publ_contact_author_email     'arnold.adam@tu-clausthal.de'
_publ_contact_author_fax     '+49 (0) 5323 72 2229'
_publ_contact_author_phone     '+49 (0) 5323 72 2228'
_publ_section_title
;\
Bis[bis(2,2'-bipyridine-\k^2^<i>N</i>,<i>N</i>')(carbonato-\
\k^2^<i>O</i>,<i>O</i>')cobalt(III)]
2-{4-[(carboxylatomethyl)carbamoyl]benzamido}acetate hexahydrate
;
_publ_section_title_footnote     .
loop_
    _publ_author_name
    _publ_author_footnote
    _publ_author_address
    'Pook, Niels-Patrick' .
;
Institute of Inorganic and Analytical Chemistry,
Clausthal University of Technology, Paul-Ernst-Strasse 4,
D-38678 Clausthal-Zellerfeld,
Germany
;
    'Gjikaj, Mimoza' .
;
Institute of Inorganic and Analytical Chemistry,
Clausthal University of Technology, Paul-Ernst-Strasse 4,
D-38678 Clausthal-Zellerfeld,
Germany
;
    'Adam, Arnold' .
;
Institute of Inorganic and Analytical Chemistry,
Clausthal University of Technology, Paul-Ernst-Strasse 4,
D-38678 Clausthal-Zellerfeld,
Germany
;
_publ_section_synopsis     .
_database_code_depnum_ccdc_archive     'CCDC 992984'
_chemical_name_systematic
;\
Bis[bis(2,2'-bipyridine-\k^2^<i>N</i>,<i>N</i>')(carbonato-\
\k^2^<i>O</i>,<i>O</i>')cobalt(III)]
2-{4-[(carboxylatomethyl)carbamoyl]benzamido}acetate hexahydrate
;
_chemical_name_common     ?
_chemical_formula_moiety     '2(C21 H16 Co N4 O3 +), C12 H10 N2 O6 2-, 6(H2 O)'
_chemical_formula_sum     'C54 H54 Co2 N10 O18'
_chemical_formula_iupac     '[Co (C O3) (C10 H8 N2)2]2 (C12 H10 N2 O6), 6H2 O'
_chemical_formula_weight     1248.94
_chemical_melting_point     ?
_symmetry_cell_setting     triclinic
_symmetry_space_group_name_H-M     'P -1'
_symmetry_space_group_name_hall     '-P 1'
loop_
    _symmetry_equiv_pos_as_xyz
    'x, y, z'
    '-x, -y, -z'
_cell_length_a     10.2198(13)
_cell_length_b     12.1702(15)
_cell_length_c     12.4767(15)
_cell_angle_alpha     118.119(9)
_cell_angle_beta     93.936(10)
_cell_angle_gamma     101.840(10)
_cell_volume     1314.7(3)
_cell_formula_units_Z     1
_cell_measurement_reflns_used     5094
_cell_measurement_theta_min     0.985
_cell_measurement_theta_max     26
_cell_measurement_temperature     223(2)
_cell_special_details     ?
_exptl_crystal_description     block
_exptl_crystal_colour     'dark red'
_exptl_crystal_size_max     0.22
_exptl_crystal_size_mid     0.21
_exptl_crystal_size_min     0.20
_exptl_crystal_density_diffrn     1.577
_exptl_crystal_density_meas     ?
_exptl_crystal_density_method     'not measured'
_exptl_crystal_F_000     1292
_exptl_absorpt_coefficient_mu     0.719
_exptl_absorpt_correction_type     numerical
_exptl_absorpt_process_details     '(<i>X-AREA</i>; Stoe, 2008)'
_exptl_absorpt_correction_T_min     0.8014
_exptl_absorpt_correction_T_max     0.8508
_exptl_special_details     ?
_diffrn_ambient_temperature     223(2)
_diffrn_radiation_type     MoK\a
_diffrn_radiation_wavelength     0.71073
_diffrn_radiation_source     'fine-focus sealed tube'
_diffrn_radiation_monochromator     graphite
_diffrn_measurement_device_type     'Stoe IPDS 2'
_diffrn_measurement_method     '\w scans'
_diffrn_detector_area_resol_mean     ?
_diffrn_reflns_number     14081
_diffrn_reflns_av_R_equivalents     0.0879
_diffrn_reflns_av_sigmaI/netI     0.0653
_diffrn_reflns_theta_min     2.07
_diffrn_reflns_theta_max     26.00
_diffrn_reflns_theta_full     26.00
_diffrn_measured_fraction_theta_max     0.985
_diffrn_measured_fraction_theta_full     0.985
_diffrn_reflns_limit_h_min     -12
_diffrn_reflns_limit_h_max     12
_diffrn_reflns_limit_k_min     -15
_diffrn_reflns_limit_k_max     15
_diffrn_reflns_limit_l_min     -15
_diffrn_reflns_limit_l_max     15
_diffrn_standards_number     ?
_diffrn_standards_interval_count     ?
_diffrn_standards_interval_time     ?
_diffrn_standards_decay_%     ?
_refine_special_details
;
Refinement of <i>F</i>^2^ against ALL reflections. The weighted <i>R</i>-factor
<i>wR</i> and goodness of fit <i>S</i> are based on <i>F</i>^2^, conventional
<i>R</i>-factors <i>R</i> are based on <i>F</i>, with <i>F</i> set to zero for
negative <i>F</i>^2^. The threshold expression of <i>F</i>^2^ >
\s(<i>F</i>^2^) is used only for calculating <i>R</i>-factors(gt) <i>etc</i>.
and is not relevant to the choice of reflections for refinement.
<i>R</i>-factors based on <i>F</i>^2^ are statistically about twice as large
as those based on <i>F</i>, and <i>R</i>-factors based on ALL data will be
even larger.
;
_reflns_number_total     5094
_reflns_number_gt     4333
_reflns_threshold_expression     I>2sigma(I)
_refine_ls_structure_factor_coef     Fsqd
_refine_ls_matrix_type     full
_refine_ls_R_factor_all     0.0534
_refine_ls_R_factor_gt     0.0430
_refine_ls_wR_factor_gt     0.1009
_refine_ls_wR_factor_ref     0.1062
_refine_ls_goodness_of_fit_ref     1.054
_refine_ls_restrained_S_all     1.054
_refine_ls_number_reflns     5094
_refine_ls_number_parameters     487
_refine_ls_number_restraints     0
_refine_ls_number_constraints     ?
_refine_ls_hydrogen_treatment     refall
_refine_ls_weighting_scheme     calc
_refine_ls_weighting_details
         'calc w=1/[\s^2^(Fo^2^)+(0.0507P)^2^+0.6944P] where P=(Fo^2^+2Fc^2^)/3'
_atom_sites_solution_hydrogens     geom
_atom_sites_solution_primary     direct
_atom_sites_solution_secondary     difmap
_refine_ls_shift/su_max     0.001
_refine_ls_shift/su_mean     0.000
_refine_diff_density_max     0.370
_refine_diff_density_min     -0.714
_refine_ls_extinction_method     none
_refine_ls_abs_structure_details     ?
_refine_ls_abs_structure_Flack     ?
_refine_ls_abs_structure_Rogers     ?
loop_
    _atom_type_symbol
    _atom_type_description
    _atom_type_scat_dispersion_real
    _atom_type_scat_dispersion_imag
    _atom_type_scat_source
    'Co' 'Co' 0.3494 0.9721
                         'International Tables Vol C Tables 4.2.6.8 and 6.1.1.4'
    'O' 'O' 0.0106 0.0060
                         'International Tables Vol C Tables 4.2.6.8 and 6.1.1.4'
    'N' 'N' 0.0061 0.0033
                         'International Tables Vol C Tables 4.2.6.8 and 6.1.1.4'
    'C' 'C' 0.0033 0.0016
                         'International Tables Vol C Tables 4.2.6.8 and 6.1.1.4'
    'H' 'H' 0.0000 0.0000
                         'International Tables Vol C Tables 4.2.6.8 and 6.1.1.4'
_computing_data_collection     'X-AREA (Stoe, 2008)'
_computing_cell_refinement     'X-AREA (Stoe, 2008)'
_computing_data_reduction     'X-AREA (Stoe, 2008)'
_computing_structure_solution     'SHELXS97 (Sheldrick, 2008)'
_computing_structure_refinement     'SHELXL97 (Sheldrick, 2008)'
_computing_molecular_graphics
;
DIAMOND (Brandenburg, 1999)
;
_computing_publication_material
;
SHELXL97 (Sheldrick, 2008), PLATON (Spek, 2009) and publCIF
(Westrip, 2010)
;
loop_
    _atom_site_type_symbol
    _atom_site_label
    _atom_site_fract_x
    _atom_site_fract_y
    _atom_site_fract_z
    _atom_site_U_iso_or_equiv
    _atom_site_adp_type
    _atom_site_calc_flag
    _atom_site_refinement_flags
    _atom_site_occupancy
    _atom_site_symmetry_multiplicity
    _atom_site_disorder_assembly
    _atom_site_disorder_group
    Co Co 0.21576(3) 0.13013(3) 0.85140(3) 0.01767(11) Uani d . 1 1 . .
    O O1 0.28625(18) 0.19311(17) 1.02079(16) 0.0237(4) Uani d . 1 1 . .
    O O2 0.40218(17) 0.13060(17) 0.87431(16) 0.0247(4) Uani d . 1 1 . .
    O O3 0.50087(19) 0.18433(19) 1.06633(18) 0.0319(4) Uani d . 1 1 . .
    O O4 0.2036(2) 0.5200(2) 0.5181(2) 0.0471(6) Uani d . 1 1 . .
    O O5 0.2900(2) 0.3522(2) 0.4300(2) 0.0463(6) Uani d . 1 1 . .
    O O6 0.3510(3) 0.6605(2) 0.26307(19) 0.0431(5) Uani d . 1 1 . .
    O O7 0.0512(4) 0.5777(3) 0.2127(4) 0.0641(8) Uani d . 1 1 . .
    H H7A 0.137(6) 0.590(5) 0.221(5) 0.078(17) Uiso d . 1 1 . .
    H H7B 0.041(6) 0.584(6) 0.277(6) 0.10(2) Uiso d . 1 1 . .
    O O8 0.4733(3) 0.2331(3) 0.3056(3) 0.0498(6) Uani d . 1 1 . .
    H H8A 0.414(5) 0.263(4) 0.334(4) 0.060(13) Uiso d . 1 1 . .
    H H8B 0.475(4) 0.218(4) 0.237(4) 0.042(10) Uiso d . 1 1 . .
    O O9 0.0237(3) 0.6356(3) 0.4544(3) 0.0517(7) Uani d . 1 1 . .
    H H9A -0.049(5) 0.597(5) 0.466(5) 0.075(15) Uiso d . 1 1 . .
    H H9B 0.082(6) 0.617(5) 0.478(5) 0.078(17) Uiso d . 1 1 . .
    N N1 0.1557(2) -0.04188(19) 0.82682(19) 0.0211(4) Uani d . 1 1 . .
    N N2 0.0283(2) 0.1307(2) 0.86728(19) 0.0212(4) Uani d . 1 1 . .
    N N3 0.1847(2) 0.07228(19) 0.67539(19) 0.0198(4) Uani d . 1 1 . .
    N N4 0.2688(2) 0.2999(2) 0.8673(2) 0.0214(4) Uani d . 1 1 . .
    N N5 0.3909(3) 0.6596(2) 0.4424(3) 0.0326(5) Uani d . 1 1 . .
    H H5A 0.414(3) 0.695(3) 0.510(3) 0.031(9) Uiso d . 1 1 . .
    C C1 0.4045(2) 0.1708(2) 0.9927(2) 0.0222(5) Uani d . 1 1 . .
    C C2 0.2320(3) -0.1265(3) 0.8002(3) 0.0271(5) Uani d . 1 1 . .
    H H2 0.320(3) -0.095(3) 0.794(3) 0.019(7) Uiso d . 1 1 . .
    C C3 0.1780(3) -0.2506(3) 0.7780(3) 0.0338(6) Uani d . 1 1 . .
    H H3 0.234(3) -0.308(3) 0.755(3) 0.033(8) Uiso d . 1 1 . .
    C C4 0.0441(3) -0.2879(3) 0.7877(3) 0.0365(7) Uani d . 1 1 . .
    H H4 0.010(3) -0.366(3) 0.780(3) 0.035(8) Uiso d . 1 1 . .
    C C5 -0.0343(3) -0.2007(3) 0.8171(3) 0.0309(6) Uani d . 1 1 . .
    H H5 -0.124(4) -0.225(3) 0.825(3) 0.036(9) Uiso d . 1 1 . .
    C C6 0.0243(2) -0.0784(2) 0.8355(2) 0.0211(5) Uani d . 1 1 . .
    C C7 -0.0479(2) 0.0219(2) 0.8617(2) 0.0208(5) Uani d . 1 1 . .
    C C8 -0.1824(3) 0.0089(3) 0.8773(2) 0.0280(5) Uani d . 1 1 . .
    H H8 -0.229(3) -0.064(3) 0.875(3) 0.019(7) Uiso d . 1 1 . .
    C C9 -0.2409(3) 0.1084(3) 0.8980(3) 0.0356(7) Uani d . 1 1 . .
    H H9 -0.334(3) 0.099(3) 0.909(3) 0.036(8) Uiso d . 1 1 . .
    C C10 -0.1639(3) 0.2174(3) 0.9019(3) 0.0372(7) Uani d . 1 1 . .
    H H10 -0.200(3) 0.285(3) 0.908(3) 0.037(9) Uiso d . 1 1 . .
    C C11 -0.0297(3) 0.2267(3) 0.8866(3) 0.0283(6) Uani d . 1 1 . .
    H H11 0.026(3) 0.304(3) 0.890(3) 0.030(8) Uiso d . 1 1 . .
    C C12 0.1403(3) -0.0507(2) 0.5811(2) 0.0250(5) Uani d . 1 1 . .
    H H12 0.115(3) -0.121(3) 0.602(3) 0.024(7) Uiso d . 1 1 . .
    C C13 0.1368(3) -0.0807(3) 0.4597(2) 0.0289(6) Uani d . 1 1 . .
    H H13 0.102(3) -0.177(3) 0.392(3) 0.035(8) Uiso d . 1 1 . .
    C C14 0.1773(3) 0.0183(3) 0.4329(3) 0.0323(6) Uani d . 1 1 . .
    H H14 0.177(3) -0.001(3) 0.357(3) 0.030(8) Uiso d . 1 1 . .
    C C15 0.2186(3) 0.1458(3) 0.5287(3) 0.0289(6) Uani d . 1 1 . .
    H H15 0.250(3) 0.217(3) 0.514(3) 0.038(9) Uiso d . 1 1 . .
    C C16 0.2210(2) 0.1699(2) 0.6487(2) 0.0214(5) Uani d . 1 1 . .
    C C17 0.2658(2) 0.2992(2) 0.7585(2) 0.0216(5) Uani d . 1 1 . .
    C C18 0.3014(3) 0.4133(3) 0.7543(3) 0.0325(6) Uani d . 1 1 . .
    H H18 0.295(4) 0.408(4) 0.675(4) 0.056(11) Uiso d . 1 1 . .
    C C19 0.3429(3) 0.5296(3) 0.8646(3) 0.0375(7) Uani d . 1 1 . .
    H H19 0.372(3) 0.613(3) 0.871(3) 0.038(9) Uiso d . 1 1 . .
    C C20 0.3474(3) 0.5293(3) 0.9753(3) 0.0320(6) Uani d . 1 1 . .
    H H20 0.372(4) 0.604(4) 1.049(4) 0.046(10) Uiso d . 1 1 . .
    C C21 0.3088(3) 0.4127(2) 0.9739(3) 0.0262(5) Uani d . 1 1 . .
    H H21 0.310(3) 0.410(3) 1.045(3) 0.024(7) Uiso d . 1 1 . .
    C C22 0.2783(3) 0.4602(3) 0.4507(3) 0.0308(6) Uani d . 1 1 . .
    C C23 0.3609(4) 0.5196(3) 0.3847(3) 0.0370(7) Uani d . 1 1 . .
    H H23A 0.445(5) 0.497(4) 0.378(4) 0.067(13) Uiso d . 1 1 . .
    H H23B 0.313(4) 0.484(4) 0.299(4) 0.046(10) Uiso d . 1 1 . .
    C C24 0.3921(3) 0.7198(3) 0.3761(3) 0.0280(6) Uani d . 1 1 . .
    C C25 0.4476(2) 0.8647(3) 0.4443(2) 0.0251(5) Uani d . 1 1 . .
    C C26 0.4791(3) 0.9241(3) 0.3728(3) 0.0266(5) Uani d . 1 1 . .
    H H26 0.471(3) 0.873(3) 0.288(3) 0.026(7) Uiso d . 1 1 . .
    C C27 0.4691(3) 0.9436(3) 0.5722(3) 0.0270(5) Uani d . 1 1 . .
    H H27 0.449(3) 0.902(3) 0.620(3) 0.032(8) Uiso d . 1 1 . .
loop_
    _atom_site_aniso_label
    _atom_site_aniso_U_11
    _atom_site_aniso_U_22
    _atom_site_aniso_U_33
    _atom_site_aniso_U_12
    _atom_site_aniso_U_13
    _atom_site_aniso_U_23
    Co 0.01697(17) 0.01872(17) 0.01930(18) 0.00522(12) 0.00537(12) 0.01058(13)
    O1 0.0240(9) 0.0276(9) 0.0224(9) 0.0086(7) 0.0069(7) 0.0138(7)
    O2 0.0211(8) 0.0298(9) 0.0252(9) 0.0072(7) 0.0075(7) 0.0148(8)
    O3 0.0260(9) 0.0385(11) 0.0305(10) 0.0080(8) 0.0008(8) 0.0175(9)
    O4 0.0482(13) 0.0428(12) 0.0563(15) 0.0148(10) 0.0271(11) 0.0263(12)
    O5 0.0538(14) 0.0439(13) 0.0660(16) 0.0205(11) 0.0268(12) 0.0418(12)
    O6 0.0620(15) 0.0367(11) 0.0270(11) 0.0028(10) 0.0031(10) 0.0179(9)
    O7 0.064(2) 0.0615(18) 0.076(2) 0.0043(15) 0.0015(16) 0.0475(17)
    O8 0.0623(17) 0.0619(16) 0.0335(13) 0.0327(14) 0.0063(12) 0.0242(12)
    O9 0.0511(15) 0.0494(15) 0.0754(19) 0.0170(13) 0.0267(14) 0.0441(15)
    N1 0.0235(10) 0.0216(10) 0.0206(10) 0.0064(8) 0.0048(8) 0.0122(8)
    N2 0.0221(10) 0.0254(10) 0.0196(10) 0.0084(8) 0.0054(8) 0.0130(9)
    N3 0.0179(9) 0.0220(10) 0.0213(10) 0.0070(8) 0.0060(8) 0.0112(8)
    N4 0.0198(10) 0.0228(10) 0.0247(11) 0.0060(8) 0.0068(8) 0.0137(9)
    N5 0.0426(14) 0.0283(12) 0.0278(14) 0.0033(10) 0.0044(11) 0.0173(11)
    C1 0.0216(11) 0.0218(11) 0.0244(12) 0.0023(9) 0.0034(9) 0.0138(10)
    C2 0.0274(13) 0.0279(13) 0.0279(13) 0.0132(11) 0.0059(10) 0.0131(11)
    C3 0.0429(16) 0.0256(13) 0.0337(15) 0.0145(12) 0.0043(12) 0.0138(12)
    C4 0.0481(18) 0.0186(13) 0.0374(16) 0.0038(12) 0.0003(13) 0.0127(12)
    C5 0.0328(15) 0.0251(13) 0.0301(14) 0.0007(11) 0.0027(11) 0.0134(11)
    C6 0.0212(11) 0.0218(11) 0.0184(11) 0.0028(9) 0.0028(9) 0.0098(10)
    C7 0.0195(11) 0.0254(12) 0.0163(11) 0.0046(9) 0.0018(9) 0.0102(10)
    C8 0.0216(12) 0.0395(15) 0.0276(13) 0.0036(11) 0.0054(10) 0.0221(12)
    C9 0.0240(13) 0.0542(18) 0.0369(16) 0.0172(13) 0.0121(11) 0.0256(14)
    C10 0.0311(15) 0.0459(17) 0.0451(17) 0.0240(13) 0.0148(13) 0.0244(15)
    C11 0.0277(13) 0.0278(13) 0.0349(15) 0.0129(11) 0.0104(11) 0.0173(12)
    C12 0.0227(12) 0.0233(12) 0.0231(13) 0.0071(10) 0.0026(10) 0.0069(10)
    C13 0.0276(13) 0.0323(14) 0.0210(12) 0.0117(11) 0.0027(10) 0.0076(11)
    C14 0.0282(14) 0.0476(17) 0.0211(13) 0.0135(12) 0.0050(10) 0.0158(13)
    C15 0.0274(13) 0.0364(15) 0.0269(13) 0.0076(11) 0.0064(10) 0.0190(12)
    C16 0.0159(10) 0.0256(12) 0.0249(12) 0.0044(9) 0.0036(9) 0.0148(10)
    C17 0.0181(11) 0.0243(12) 0.0249(12) 0.0049(9) 0.0044(9) 0.0144(11)
    C18 0.0312(14) 0.0308(14) 0.0390(16) 0.0027(11) 0.0022(12) 0.0230(13)
    C19 0.0367(15) 0.0229(14) 0.0501(19) 0.0041(12) -0.0023(13) 0.0190(13)
    C20 0.0271(13) 0.0227(13) 0.0381(16) 0.0068(11) -0.0011(11) 0.0097(12)
    C21 0.0258(13) 0.0242(12) 0.0255(13) 0.0075(10) 0.0045(10) 0.0097(11)
    C22 0.0295(13) 0.0341(14) 0.0310(14) 0.0044(11) 0.0036(11) 0.0199(12)
    C23 0.0492(18) 0.0299(15) 0.0372(17) 0.0089(13) 0.0161(14) 0.0206(13)
    C24 0.0259(13) 0.0342(14) 0.0279(14) 0.0101(11) 0.0087(10) 0.0172(12)
    C25 0.0205(11) 0.0331(13) 0.0287(13) 0.0107(10) 0.0072(10) 0.0191(11)
    C26 0.0256(13) 0.0339(14) 0.0247(13) 0.0107(11) 0.0087(10) 0.0165(11)
    C27 0.0280(13) 0.0354(14) 0.0282(13) 0.0108(11) 0.0115(10) 0.0224(12)
_geom_special_details
;
All e.s.d.'s (except the e.s.d. in the dihedral angle between two l.s. planes)
are estimated using the full covariance matrix. The cell e.s.d.'s are taken
into account individually in the estimation of e.s.d.'s in distances, angles
and torsion angles; correlations between e.s.d.'s in cell parameters are only
used when they are defined by crystal symmetry. An approximate (isotropic)
treatment of cell e.s.d.'s is used for estimating e.s.d.'s involving l.s.
planes.
;
loop_
    _geom_bond_atom_site_label_1
    _geom_bond_atom_site_label_2
    _geom_bond_site_symmetry_2
    _geom_bond_distance
    _geom_bond_publ_flag
    Co O1 . 1.9002(18) ?
    Co O2 . 1.9054(17) ?
    Co N1 . 1.922(2) ?
    Co N4 . 1.934(2) ?
    Co N2 . 1.940(2) ?
    Co N3 . 1.943(2) ?
    Co C1 . 2.322(3) ?
    O1 C1 . 1.326(3) ?
    O2 C1 . 1.316(3) ?
    O3 C1 . 1.228(3) ?
    O4 C22 . 1.248(4) ?
    O5 C22 . 1.248(4) ?
    O6 C24 . 1.234(3) ?
    O7 H7A . 0.85(6) ?
    O7 H7B . 0.79(7) ?
    O8 H8A . 0.79(5) ?
    O8 H8B . 0.79(4) ?
    O9 H9A . 0.86(5) ?
    O9 H9B . 0.76(5) ?
    N1 C2 . 1.349(3) ?
    N1 C6 . 1.354(3) ?
    N2 C11 . 1.347(3) ?
    N2 C7 . 1.359(3) ?
    N3 C12 . 1.348(3) ?
    N3 C16 . 1.368(3) ?
    N4 C21 . 1.340(3) ?
    N4 C17 . 1.352(3) ?
    N5 C24 . 1.338(4) ?
    N5 C23 . 1.454(4) ?
    N5 H5A . 0.74(4) ?
    C2 C3 . 1.380(4) ?
    C2 H2 . 0.93(3) ?
    C3 C4 . 1.384(5) ?
    C3 H3 . 0.94(3) ?
    C4 C5 . 1.388(4) ?
    C4 H4 . 0.90(4) ?
    C5 C6 . 1.385(4) ?
    C5 H5 . 0.94(4) ?
    C6 C7 . 1.473(3) ?
    C7 C8 . 1.389(3) ?
    C8 C9 . 1.384(4) ?
    C8 H8 . 0.91(3) ?
    C9 C10 . 1.373(5) ?
    C9 H9 . 0.97(3) ?
    C10 C11 . 1.387(4) ?
    C10 H10 . 0.94(3) ?
    C11 H11 . 0.97(3) ?
    C12 C13 . 1.377(4) ?
    C12 H12 . 0.99(3) ?
    C13 C14 . 1.388(4) ?
    C13 H13 . 1.04(3) ?
    C14 C15 . 1.389(4) ?
    C14 H14 . 0.87(3) ?
    C15 C16 . 1.380(4) ?
    C15 H15 . 0.96(4) ?
    C16 C17 . 1.466(3) ?
    C17 C18 . 1.388(4) ?
    C18 C19 . 1.383(4) ?
    C18 H18 . 0.95(4) ?
    C19 C20 . 1.381(5) ?
    C19 H19 . 0.95(4) ?
    C20 C21 . 1.383(4) ?
    C20 H20 . 0.90(4) ?
    C21 H21 . 0.91(3) ?
    C22 O5 1 1.248(4) ?
    C22 O4 1 1.248(4) ?
    C22 C23 . 1.523(4) ?
    C23 H23A . 0.95(4) ?
    C23 H23B . 0.98(4) ?
    C24 O6 1 1.234(3) ?
    C24 C25 . 1.505(4) ?
    C25 C27 . 1.391(4) ?
    C25 C26 . 1.405(4) ?
    C26 C27 2_676 1.380(4) ?
    C26 H26 . 0.92(3) ?
    C27 C26 2_676 1.380(4) ?
    C27 H27 . 0.95(3) ?
loop_
    _geom_angle_atom_site_label_1
    _geom_angle_atom_site_label_2
    _geom_angle_atom_site_label_3
    _geom_angle_site_symmetry_1
    _geom_angle_site_symmetry_3
    _geom_angle
    _geom_angle_publ_flag
    O1 Co O2 . . 69.28(8) ?
    O1 Co N1 . . 89.82(8) ?
    O2 Co N1 . . 91.79(8) ?
    O1 Co N4 . . 93.35(8) ?
    O2 Co N4 . . 90.33(8) ?
    N1 Co N4 . . 176.66(9) ?
    O1 Co N2 . . 97.26(8) ?
    O2 Co N2 . . 165.72(8) ?
    N1 Co N2 . . 83.18(9) ?
    N4 Co N2 . . 95.35(9) ?
    O1 Co N3 . . 167.67(8) ?
    O2 Co N3 . . 98.81(8) ?
    N1 Co N3 . . 93.85(9) ?
    N4 Co N3 . . 83.28(9) ?
    N2 Co N3 . . 94.86(8) ?
    O1 Co C1 . . 34.83(8) ?
    O2 Co C1 . . 34.52(8) ?
    N1 Co C1 . . 89.28(9) ?
    N4 Co C1 . . 93.93(9) ?
    N2 Co C1 . . 131.67(9) ?
    N3 Co C1 . . 133.34(8) ?
    C1 O1 Co . . 90.26(14) ?
    C1 O2 Co . . 90.34(14) ?
    H7A O7 H7B . . 100(5) ?
    H8A O8 H8B . . 115(4) ?
    H9A O9 H9B . . 106(5) ?
    C2 N1 C6 . . 119.2(2) ?
    C2 N1 Co . . 125.61(19) ?
    C6 N1 Co . . 115.20(16) ?
    C11 N2 C7 . . 118.7(2) ?
    C11 N2 Co . . 127.23(18) ?
    C7 N2 Co . . 114.07(16) ?
    C12 N3 C16 . . 118.7(2) ?
    C12 N3 Co . . 127.23(18) ?
    C16 N3 Co . . 113.90(16) ?
    C21 N4 C17 . . 119.6(2) ?
    C21 N4 Co . . 125.91(19) ?
    C17 N4 Co . . 114.51(16) ?
    C24 N5 C23 . . 122.3(3) ?
    C24 N5 H5A . . 123(3) ?
    C23 N5 H5A . . 114(3) ?
    O3 C1 O2 . . 125.3(2) ?
    O3 C1 O1 . . 124.8(2) ?
    O2 C1 O1 . . 109.9(2) ?
    O3 C1 Co . . 175.78(19) ?
    O2 C1 Co . . 55.14(11) ?
    O1 C1 Co . . 54.91(12) ?
    N1 C2 C3 . . 121.5(3) ?
    N1 C2 H2 . . 114.3(17) ?
    C3 C2 H2 . . 124.1(17) ?
    C2 C3 C4 . . 119.4(3) ?
    C2 C3 H3 . . 118(2) ?
    C4 C3 H3 . . 122(2) ?
    C3 C4 C5 . . 119.4(3) ?
    C3 C4 H4 . . 120(2) ?
    C5 C4 H4 . . 120(2) ?
    C6 C5 C4 . . 118.7(3) ?
    C6 C5 H5 . . 122(2) ?
    C4 C5 H5 . . 120(2) ?
    N1 C6 C5 . . 121.8(2) ?
    N1 C6 C7 . . 113.5(2) ?
    C5 C6 C7 . . 124.7(2) ?
    N2 C7 C8 . . 121.6(2) ?
    N2 C7 C6 . . 113.9(2) ?
    C8 C7 C6 . . 124.5(2) ?
    C9 C8 C7 . . 119.4(3) ?
    C9 C8 H8 . . 121.6(17) ?
    C7 C8 H8 . . 119.0(17) ?
    C10 C9 C8 . . 118.7(3) ?
    C10 C9 H9 . . 122.4(19) ?
    C8 C9 H9 . . 119(2) ?
    C9 C10 C11 . . 120.0(3) ?
    C9 C10 H10 . . 123(2) ?
    C11 C10 H10 . . 117(2) ?
    N2 C11 C10 . . 121.6(3) ?
    N2 C11 H11 . . 118.0(18) ?
    C10 C11 H11 . . 120.4(18) ?
    N3 C12 C13 . . 121.8(3) ?
    N3 C12 H12 . . 118.0(17) ?
    C13 C12 H12 . . 120.1(17) ?
    C12 C13 C14 . . 119.3(3) ?
    C12 C13 H13 . . 117.8(19) ?
    C14 C13 H13 . . 122.9(19) ?
    C13 C14 C15 . . 119.5(3) ?
    C13 C14 H14 . . 119(2) ?
    C15 C14 H14 . . 121(2) ?
    C16 C15 C14 . . 118.6(3) ?
    C16 C15 H15 . . 119(2) ?
    C14 C15 H15 . . 122(2) ?
    N3 C16 C15 . . 122.0(2) ?
    N3 C16 C17 . . 113.7(2) ?
    C15 C16 C17 . . 124.3(2) ?
    N4 C17 C18 . . 121.5(2) ?
    N4 C17 C16 . . 114.4(2) ?
    C18 C17 C16 . . 124.1(2) ?
    C19 C18 C17 . . 118.7(3) ?
    C19 C18 H18 . . 123(2) ?
    C17 C18 H18 . . 118(2) ?
    C20 C19 C18 . . 119.4(3) ?
    C20 C19 H19 . . 116(2) ?
    C18 C19 H19 . . 125(2) ?
    C19 C20 C21 . . 119.4(3) ?
    C19 C20 H20 . . 122(2) ?
    C21 C20 H20 . . 119(2) ?
    N4 C21 C20 . . 121.4(3) ?
    N4 C21 H21 . . 117.4(19) ?
    C20 C21 H21 . . 121.2(19) ?
    O5 C22 O4 1 1 125.3(3) ?
    O5 C22 O4 . 1 125.3(3) ?
    O5 C22 O4 1 . 125.3(3) ?
    O5 C22 O4 . . 125.3(3) ?
    O5 C22 C23 1 . 115.8(3) ?
    O5 C22 C23 . . 115.8(3) ?
    O4 C22 C23 1 . 119.0(3) ?
    O4 C22 C23 . . 119.0(3) ?
    N5 C23 C22 . . 115.3(3) ?
    N5 C23 H23A . . 108(3) ?
    C22 C23 H23A . . 110(3) ?
    N5 C23 H23B . . 107(2) ?
    C22 C23 H23B . . 111(2) ?
    H23A C23 H23B . . 106(3) ?
    O6 C24 N5 1 . 122.2(3) ?
    O6 C24 N5 . . 122.2(3) ?
    O6 C24 C25 1 . 120.2(3) ?
    O6 C24 C25 . . 120.2(3) ?
    N5 C24 C25 . . 117.5(2) ?
    C27 C25 C26 . . 118.0(3) ?
    C27 C25 C24 . . 124.9(2) ?
    C26 C25 C24 . . 117.1(2) ?
    C27 C26 C25 2_676 . 121.0(3) ?
    C27 C26 H26 2_676 . 119(2) ?
    C25 C26 H26 . . 119(2) ?
    C26 C27 C25 2_676 . 121.1(3) ?
    C26 C27 H27 2_676 . 121.7(19) ?
    C25 C27 H27 . . 117.2(19) ?
loop_
    _geom_torsion_atom_site_label_1
    _geom_torsion_atom_site_label_2
    _geom_torsion_atom_site_label_3
    _geom_torsion_atom_site_label_4
    _geom_torsion_site_symmetry_1
    _geom_torsion_site_symmetry_2
    _geom_torsion_site_symmetry_3
    _geom_torsion_site_symmetry_4
    _geom_torsion
    _geom_torsion_publ_flag
    O2 Co O1 C1 . . . . -2.99(13) ?
    N1 Co O1 C1 . . . . 89.00(14) ?
    N4 Co O1 C1 . . . . -92.08(14) ?
    N2 Co O1 C1 . . . . 172.09(14) ?
    N3 Co O1 C1 . . . . -18.4(4) ?
    O1 Co O2 C1 . . . . 3.01(13) ?
    N1 Co O2 C1 . . . . -86.12(14) ?
    N4 Co O2 C1 . . . . 96.46(14) ?
    N2 Co O2 C1 . . . . -17.2(4) ?
    N3 Co O2 C1 . . . . 179.71(14) ?
    O1 Co N1 C2 . . . . -86.1(2) ?
    O2 Co N1 C2 . . . . -16.8(2) ?
    N2 Co N1 C2 . . . . 176.6(2) ?
    N3 Co N1 C2 . . . . 82.2(2) ?
    C1 Co N1 C2 . . . . -51.2(2) ?
    O1 Co N1 C6 . . . . 95.23(18) ?
    O2 Co N1 C6 . . . . 164.50(18) ?
    N2 Co N1 C6 . . . . -2.10(17) ?
    N3 Co N1 C6 . . . . -96.54(18) ?
    C1 Co N1 C6 . . . . 130.06(18) ?
    O1 Co N2 C11 . . . . 92.3(2) ?
    O2 Co N2 C11 . . . . 111.3(4) ?
    N1 Co N2 C11 . . . . -178.7(2) ?
    N4 Co N2 C11 . . . . -1.7(2) ?
    N3 Co N2 C11 . . . . -85.4(2) ?
    C1 Co N2 C11 . . . . 98.4(2) ?
    O1 Co N2 C7 . . . . -85.37(17) ?
    O2 Co N2 C7 . . . . -66.4(4) ?
    N1 Co N2 C7 . . . . 3.57(17) ?
    N4 Co N2 C7 . . . . -179.45(17) ?
    N3 Co N2 C7 . . . . 96.87(17) ?
    C1 Co N2 C7 . . . . -79.34(19) ?
    O1 Co N3 C12 . . . . 105.1(4) ?
    O2 Co N3 C12 . . . . 90.5(2) ?
    N1 Co N3 C12 . . . . -1.9(2) ?
    N4 Co N3 C12 . . . . 179.8(2) ?
    N2 Co N3 C12 . . . . -85.4(2) ?
    C1 Co N3 C12 . . . . 90.7(2) ?
    O1 Co N3 C16 . . . . -70.7(4) ?
    O2 Co N3 C16 . . . . -85.28(16) ?
    N1 Co N3 C16 . . . . -177.70(16) ?
    N4 Co N3 C16 . . . . 4.01(16) ?
    N2 Co N3 C16 . . . . 98.84(16) ?
    C1 Co N3 C16 . . . . -85.06(18) ?
    O1 Co N4 C21 . . . . -13.4(2) ?
    O2 Co N4 C21 . . . . -82.6(2) ?
    N2 Co N4 C21 . . . . 84.3(2) ?
    N3 Co N4 C21 . . . . 178.5(2) ?
    C1 Co N4 C21 . . . . -48.2(2) ?
    O1 Co N4 C17 . . . . 165.49(16) ?
    O2 Co N4 C17 . . . . 96.23(17) ?
    N2 Co N4 C17 . . . . -96.89(17) ?
    N3 Co N4 C17 . . . . -2.61(16) ?
    C1 Co N4 C17 . . . . 130.59(17) ?
    Co O2 C1 O3 . . . . 174.9(2) ?
    Co O2 C1 O1 . . . . -4.29(19) ?
    Co O1 C1 O3 . . . . -174.9(2) ?
    Co O1 C1 O2 . . . . 4.30(19) ?
    O1 Co C1 O2 . . . . -175.1(2) ?
    N1 Co C1 O2 . . . . 94.21(14) ?
    N4 Co C1 O2 . . . . -84.86(14) ?
    N2 Co C1 O2 . . . . 174.41(13) ?
    N3 Co C1 O2 . . . . -0.40(19) ?
    O2 Co C1 O1 . . . . 175.1(2) ?
    N1 Co C1 O1 . . . . -90.72(14) ?
    N4 Co C1 O1 . . . . 90.21(14) ?
    N2 Co C1 O1 . . . . -10.53(18) ?
    N3 Co C1 O1 . . . . 174.67(13) ?
    C6 N1 C2 C3 . . . . 1.9(4) ?
    Co N1 C2 C3 . . . . -176.7(2) ?
    N1 C2 C3 C4 . . . . -2.4(4) ?
    C2 C3 C4 C5 . . . . 1.3(5) ?
    C3 C4 C5 C6 . . . . 0.2(4) ?
    C2 N1 C6 C5 . . . . -0.4(4) ?
    Co N1 C6 C5 . . . . 178.4(2) ?
    C2 N1 C6 C7 . . . . -178.5(2) ?
    Co N1 C6 C7 . . . . 0.3(3) ?
    C4 C5 C6 N1 . . . . -0.7(4) ?
    C4 C5 C6 C7 . . . . 177.2(3) ?
    C11 N2 C7 C8 . . . . -1.0(4) ?
    Co N2 C7 C8 . . . . 176.95(19) ?
    C11 N2 C7 C6 . . . . 177.8(2) ?
    Co N2 C7 C6 . . . . -4.3(3) ?
    N1 C6 C7 N2 . . . . 2.6(3) ?
    C5 C6 C7 N2 . . . . -175.4(2) ?
    N1 C6 C7 C8 . . . . -178.7(2) ?
    C5 C6 C7 C8 . . . . 3.3(4) ?
    N2 C7 C8 C9 . . . . 0.5(4) ?
    C6 C7 C8 C9 . . . . -178.1(3) ?
    C7 C8 C9 C10 . . . . 0.3(4) ?
    C8 C9 C10 C11 . . . . -0.7(5) ?
    C7 N2 C11 C10 . . . . 0.6(4) ?
    Co N2 C11 C10 . . . . -177.0(2) ?
    C9 C10 C11 N2 . . . . 0.2(5) ?
    C16 N3 C12 C13 . . . . 3.1(3) ?
    Co N3 C12 C13 . . . . -172.50(18) ?
    N3 C12 C13 C14 . . . . -1.3(4) ?
    C12 C13 C14 C15 . . . . -1.0(4) ?
    C13 C14 C15 C16 . . . . 1.5(4) ?
    C12 N3 C16 C15 . . . . -2.6(3) ?
    Co N3 C16 C15 . . . . 173.61(19) ?
    C12 N3 C16 C17 . . . . 179.2(2) ?
    Co N3 C16 C17 . . . . -4.6(2) ?
    C14 C15 C16 N3 . . . . 0.3(4) ?
    C14 C15 C16 C17 . . . . 178.3(2) ?
    C21 N4 C17 C18 . . . . -1.0(4) ?
    Co N4 C17 C18 . . . . -179.89(19) ?
    C21 N4 C17 C16 . . . . 179.7(2) ?
    Co N4 C17 C16 . . . . 0.8(3) ?
    N3 C16 C17 N4 . . . . 2.5(3) ?
    C15 C16 C17 N4 . . . . -175.6(2) ?
    N3 C16 C17 C18 . . . . -176.8(2) ?
    C15 C16 C17 C18 . . . . 5.1(4) ?
    N4 C17 C18 C19 . . . . 1.2(4) ?
    C16 C17 C18 C19 . . . . -179.6(2) ?
    C17 C18 C19 C20 . . . . -0.3(4) ?
    C18 C19 C20 C21 . . . . -0.7(4) ?
    C17 N4 C21 C20 . . . . -0.1(4) ?
    Co N4 C21 C20 . . . . 178.68(19) ?
    C19 C20 C21 N4 . . . . 1.0(4) ?
    O5 O5 C22 O4 1 . . 1 0.0(8) ?
    O5 O5 C22 O4 1 . . . 0.0(8) ?
    O5 O5 C22 C23 1 . . . 0.0(8) ?
    O4 O4 C22 O5 1 . . 1 0.0(3) ?
    O4 O4 C22 O5 1 . . . 0.0(3) ?
    O4 O4 C22 C23 1 . . . 0.0(5) ?
    C24 N5 C23 C22 . . . . -142.9(3) ?
    O5 C22 C23 N5 1 . . . -156.8(3) ?
    O5 C22 C23 N5 . . . . -156.8(3) ?
    O4 C22 C23 N5 1 . . . 24.5(4) ?
    O4 C22 C23 N5 . . . . 24.5(4) ?
    O6 O6 C24 N5 1 . . . 0.0(2) ?
    O6 O6 C24 C25 1 . . . 0.0(3) ?
    C23 N5 C24 O6 . . . 1 9.6(4) ?
    C23 N5 C24 O6 . . . . 9.6(4) ?
    C23 N5 C24 C25 . . . . -169.8(3) ?
    O6 C24 C25 C27 1 . . . 165.5(3) ?
    O6 C24 C25 C27 . . . . 165.5(3) ?
    N5 C24 C25 C27 . . . . -15.1(4) ?
    O6 C24 C25 C26 1 . . . -14.2(4) ?
    O6 C24 C25 C26 . . . . -14.2(4) ?
    N5 C24 C25 C26 . . . . 165.1(2) ?
    C27 C25 C26 C27 . . . 2_676 0.5(4) ?
    C24 C25 C26 C27 . . . 2_676 -179.8(2) ?
    C26 C25 C27 C26 . . . 2_676 -0.5(4) ?
    C24 C25 C27 C26 . . . 2_676 179.8(2) ?
loop_
    _geom_hbond_atom_site_label_D
    _geom_hbond_atom_site_label_H
    _geom_hbond_atom_site_label_A
    _geom_hbond_site_symmetry_A
    _geom_hbond_distance_DH
    _geom_hbond_distance_HA
    _geom_hbond_distance_DA
    _geom_hbond_angle_DHA
    O7 H7A O6 1 0.85(6) 2.11(6) 2.944(5) 168(5)
    O7 H7B O9 1 0.79(7) 2.02(7) 2.805(5) 170(6)
    O8 H8A O5 1 0.79(5) 1.94(5) 2.722(4) 170(5)
    O9 H9A O4 2_566 0.86(5) 1.98(6) 2.831(4) 170(4)
    O9 H9B O4 1 0.76(5) 2.07(5) 2.812(4) 165(5)
    N5 H5A O8 2_666 0.74(4) 2.16(4) 2.881(4) 163(3)
    C3 H3 O4 1_545 0.94(3) 2.64(3) 3.203(4) 119(2)
    C15 H15 O5 1 0.96(4) 2.32(4) 3.264(4) 165(3)
    C20 H20 O6 1_556 0.90(4) 2.46(4) 3.162(4) 135(3)
    C14 H14 <i>Cg</i>2 2_556 0.86(4) 2.59(3) 3.419(3)   160(3)
_iucr_refine_instructions_details
;
TITL C27H27CoN5O9
CELL  0.71073   10.2198  12.1702  12.4767  118.119   93.936  101.840
ZERR     2.00    0.0013   0.0015   0.0015    0.009    0.010    0.010
LATT   1
SFAC Co O N C H
UNIT 2 18 10 54 54
TEMP -50
ACTA
HTAB
EQIV $1 x,y, z
EQIV $2 x, y, z-1
EQIV $3 -x, -y+1, -z+1
EQIV $4 -x+1, -y+1, -z+1
EQIV $5 x, y-1, z
EQIV $6 x, y, z+1
HTAB O7 O6_$1
HTAB O7 O9_$1
HTAB O8 O5_$1
HTAB O9 O4_$3
HTAB O9 O4_$1
HTAB N5 O8_$4
HTAB C3 O4_$5
HTAB C15 O5_$1
HTAB C20 O6_$6
CONF
MPLA 6 C2 C3 C4 C5 C6 N1
MPLA 6 C7 C8 C9 C10 C11 N2
MPLA 6 C25 C27 C26 C25 C27
MPLA 6 C16 C15 C14 C13 C12 N3
MPLA 6 C17 C18 C19 C20 C21 N4
MPLA 4 C1 O1 O2 O3 O1 O2 O3
WGHT    0.050700    0.694400
FVAR       0.70094
MOLE 1
CO    1    0.215757    0.130132    0.851396    11.00000    0.01697    0.01872 =
         0.01930    0.01058    0.00537    0.00522
O1    2    0.286246    0.193113    1.020790    11.00000    0.02399    0.02759 =
         0.02244    0.01384    0.00693    0.00857
O2    2    0.402175    0.130602    0.874308    11.00000    0.02115    0.02978 =
         0.02522    0.01484    0.00751    0.00724
O3    2    0.500875    0.184332    1.066334    11.00000    0.02598    0.03853 =
         0.03049    0.01746    0.00084    0.00805
O4    2    0.203634    0.519995    0.518100    11.00000    0.04824    0.04282 =
         0.05632    0.02626    0.02708    0.01476
O5    2    0.290044    0.352226    0.429974    11.00000    0.05382    0.04389 =
         0.06597    0.04177    0.02680    0.02046
O6    2    0.351015    0.660475    0.263069    11.00000    0.06205    0.03673 =
         0.02702    0.01792    0.00313    0.00283
O7    2    0.051214    0.577725    0.212698    11.00000    0.06375    0.06151 =
         0.07581    0.04752    0.00153    0.00428
H7A   5    0.137021    0.589508    0.221074    11.00000    0.07785
H7B   5    0.040642    0.584356    0.277399    11.00000    0.10047
O8    2    0.473295    0.233064    0.305599    11.00000    0.06230    0.06193 =
         0.03347    0.02423    0.00633    0.03271
H8A   5    0.413660    0.262753    0.333782    11.00000    0.06007
H8B   5    0.475439    0.218370    0.236942    11.00000    0.04201
O9    2    0.023668    0.635576    0.454432    11.00000    0.05115    0.04939 =
         0.07542    0.04411    0.02665    0.01704
H9A   5   -0.049174    0.596968    0.466267    11.00000    0.07509
H9B   5    0.081581    0.616746    0.477649    11.00000    0.07757
N1    3    0.155719   -0.041882    0.826824    11.00000    0.02345    0.02161 =
         0.02064    0.01218    0.00485    0.00639
N2    3    0.028331    0.130679    0.867279    11.00000    0.02209    0.02539 =
         0.01960    0.01300    0.00541    0.00837
N3    3    0.184670    0.072275    0.675387    11.00000    0.01792    0.02196 =
         0.02125    0.01123    0.00601    0.00701
N4    3    0.268838    0.299874    0.867326    11.00000    0.01978    0.02278 =
         0.02466    0.01368    0.00678    0.00597
N5    3    0.390942    0.659571    0.442404    11.00000    0.04257    0.02825 =
         0.02777    0.01728    0.00442    0.00335
H5A   5    0.414260    0.694661    0.510392    11.00000    0.03099
C1    4    0.404464    0.170831    0.992733    11.00000    0.02161    0.02181 =
         0.02437    0.01381    0.00341    0.00234
C2    4    0.231953   -0.126473    0.800180    11.00000    0.02740    0.02792 =
         0.02795    0.01310    0.00589    0.01318
H2    5    0.320060   -0.095273    0.794188    11.00000    0.01897
C3    4    0.178036   -0.250598    0.777989    11.00000    0.04291    0.02563 =
         0.03372    0.01380    0.00428    0.01449
H3    5    0.233910   -0.307800    0.754518    11.00000    0.03316
C4    4    0.044069   -0.287918    0.787683    11.00000    0.04809    0.01861 =
         0.03737    0.01269    0.00027    0.00379
H4    5    0.009620   -0.366318    0.779749    11.00000    0.03505
C5    4   -0.034315   -0.200691    0.817105    11.00000    0.03283    0.02510 =
         0.03013    0.01338    0.00271    0.00071
H5    5   -0.124469   -0.224762    0.825413    11.00000    0.03566
C6    4    0.024337   -0.078434    0.835512    11.00000    0.02116    0.02179 =
         0.01841    0.00978    0.00284    0.00277
C7    4   -0.047867    0.021933    0.861703    11.00000    0.01954    0.02539 =
         0.01633    0.01022    0.00176    0.00458
C8    4   -0.182430    0.008911    0.877274    11.00000    0.02164    0.03949 =
         0.02757    0.02209    0.00535    0.00359
H8    5   -0.229409   -0.064338    0.875172    11.00000    0.01885
C9    4   -0.240914    0.108441    0.897993    11.00000    0.02398    0.05418 =
         0.03688    0.02555    0.01206    0.01720
H9    5   -0.334462    0.098730    0.908957    11.00000    0.03612
C10   4   -0.163862    0.217390    0.901910    11.00000    0.03110    0.04589 =
         0.04511    0.02440    0.01481    0.02405
H10   5   -0.199737    0.285052    0.908215    11.00000    0.03715
C11   4   -0.029668    0.226699    0.886596    11.00000    0.02769    0.02778 =
         0.03493    0.01725    0.01037    0.01291
H11   5    0.025717    0.304003    0.890371    11.00000    0.03046
C12   4    0.140294   -0.050666    0.581130    11.00000    0.02267    0.02331 =
         0.02309    0.00690    0.00258    0.00705
H12   5    0.114760   -0.120822    0.601698    11.00000    0.02420
C13   4    0.136782   -0.080691    0.459702    11.00000    0.02756    0.03226 =
         0.02099    0.00755    0.00265    0.01168
H13   5    0.102062   -0.177451    0.391777    11.00000    0.03472
C14   4    0.177324    0.018275    0.432943    11.00000    0.02823    0.04758 =
         0.02105    0.01576    0.00503    0.01351
H14   5    0.177400   -0.000964    0.356746    11.00000    0.03007
C15   4    0.218622    0.145792    0.528730    11.00000    0.02742    0.03638 =
         0.02688    0.01898    0.00640    0.00764
H15   5    0.249504    0.217081    0.514193    11.00000    0.03767
C16   4    0.221046    0.169923    0.648655    11.00000    0.01587    0.02557 =
         0.02494    0.01480    0.00359    0.00439
C17   4    0.265847    0.299234    0.758528    11.00000    0.01811    0.02426 =
         0.02485    0.01444    0.00444    0.00491
C18   4    0.301353    0.413274    0.754277    11.00000    0.03123    0.03080 =
         0.03903    0.02296    0.00219    0.00268
H18   5    0.294698    0.407565    0.675451    11.00000    0.05600
C19   4    0.342903    0.529557    0.864555    11.00000    0.03673    0.02289 =
         0.05012    0.01903   -0.00229    0.00407
H19   5    0.371507    0.612605    0.871043    11.00000    0.03771
C20   4    0.347390    0.529273    0.975271    11.00000    0.02713    0.02270 =
         0.03808    0.00975   -0.00111    0.00682
H20   5    0.372125    0.603568    1.049020    11.00000    0.04604
C21   4    0.308751    0.412742    0.973863    11.00000    0.02584    0.02419 =
         0.02547    0.00974    0.00447    0.00754
H21   5    0.309905    0.409810    1.045308    11.00000    0.02396
C22   4    0.278327    0.460246    0.450698    11.00000    0.02945    0.03407 =
         0.03104    0.01986    0.00359    0.00441
C23   4    0.360917    0.519565    0.384675    11.00000    0.04922    0.02991 =
         0.03720    0.02061    0.01612    0.00888
H23A  5    0.444922    0.497211    0.377773    11.00000    0.06724
H23B  5    0.313213    0.483916    0.299220    11.00000    0.04616
C24   4    0.392137    0.719787    0.376123    11.00000    0.02587    0.03422 =
         0.02786    0.01724    0.00874    0.01007
C25   4    0.447567    0.864713    0.444321    11.00000    0.02052    0.03305 =
         0.02873    0.01913    0.00718    0.01071
C26   4    0.479110    0.924059    0.372782    11.00000    0.02558    0.03391 =
         0.02473    0.01651    0.00872    0.01068
H26   5    0.471363    0.873246    0.288264    11.00000    0.02577
C27   4    0.469147    0.943568    0.572180    11.00000    0.02798    0.03536 =
         0.02815    0.02236    0.01151    0.01079
H27   5    0.448942    0.902169    0.619810    11.00000    0.03201
MOLE 2
L.S. 18
BOND $H
REM CONF
FMAP 2
PLAN -5
HKLF 4
REM C27H27CoN5O9
REM R1 =  0.0430 for   4333 Fo > 4sig(Fo)  and  0.0534 for all   5094 data
REM    487 parameters refined using      0 restraints
END
WGHT      0.0507      0.6945
REM Highest difference peak  0.370,  deepest hole -0.714,  1-sigma level  0.077
Q1    1   0.2226  0.2392  0.8794  11.00000  0.05    0.37
Q2    1   0.4632  0.1798  0.8730  11.00000  0.05    0.34
Q3    1   0.2611  0.2280  0.6969  11.00000  0.05    0.34
Q4    1  -0.0863 -0.0051  0.9741  11.00000  0.05    0.32
Q5    1   0.0000  0.5000  0.0000  10.50000  0.05    0.29
;
