# Supplementary material for: Bis[bis­(2,2′-bi­pyridine-κ2 N,N′)(carbon­ato-κ2 O,O′)cobalt(III)] 2-{4-[(carboxyl­atometh­yl)carbamo­yl]benz­amido}­acetate hexa­hydrate
Source: Acta Crystallogr Sect E Struct Rep Online. 2014 Apr 2;70(Pt 5):m160–1. doi: 10.1107/S160053681400631X (PMC4011312; doi:10.1107/S160053681400631X)
Supplement: Supplementary file 2 [file e-70-0m160-Isup2.hkl]

# 
# h,k,l, Fc-squared, Fo-squared, sigma(Fo-squared) and status flag 
# 
data_I
_shelx_title 'C27H27CoN5O9' 
_shelx_refln_list_code          4 
_shelx_F_calc_maximum      142.53 
_exptl_crystal_F_000       646.00 
_reflns_d_resolution_high  0.8107 
 
loop_ 
 _symmetry_equiv_pos_as_xyz 
 'x, y, z' 
 '-x, -y, -z' 
 
_cell_length_a    10.2198 
_cell_length_b    12.1702 
_cell_length_c    12.4767 
_cell_angle_alpha 118.119 
_cell_angle_beta   93.936 
_cell_angle_gamma 101.840 
 
_shelx_F_squared_multiplier     1.000 
 
loop_ 
 _refln_index_h 
 _refln_index_k 
 _refln_index_l 
 _refln_F_squared_calc 
 _refln_F_squared_meas 
 _refln_F_squared_sigma 
 _refln_observed_status 
   1   0   0      191.84      166.43     36.78 o 
   2   0   0     4939.02     5306.57     33.93 o 
   3   0   0      100.04      112.94     13.63 o 
   4   0   0     5524.11     6197.38    115.16 o 
   5   0   0     3442.47     3875.68     45.71 o 
   6   0   0      420.78      549.35     12.28 o 
   7   0   0      512.24      502.80     16.30 o 
   8   0   0        8.90       24.63     14.78 o 
   9   0   0       21.36       30.38     19.31 o 
  10   0   0       63.64       69.87      7.71 o 
  11   0   0      277.03      253.60     14.88 o 
  12   0   0      280.59      226.26      8.74 o 
 -12   1   0       82.88       69.65     12.13 o 
 -11   1   0        0.00       -1.48      8.58 o 
 -10   1   0      110.51       89.61     11.53 o 
  -9   1   0      155.73      133.59      8.03 o 
  -8   1   0       85.95      145.91     32.84 o 
  -7   1   0      624.51      693.66     11.56 o 
  -6   1   0       16.09       22.66      8.69 o 
  -5   1   0     7883.07     8644.29     95.13 o 
  -4   1   0      790.22      786.23     94.15 o 
  -2   1   0      135.11      117.76     11.19 o 
  -1   1   0     8589.06     7560.25    395.96 o 
   1   1   0       56.60       98.21     15.88 o 
   2   1   0      556.78      574.77     22.92 o 
   3   1   0     1707.28     1803.81     87.99 o 
   4   1   0     1384.12     1388.70     68.41 o 
   5   1   0       64.43       81.08     12.18 o 
   6   1   0       15.20       21.85     10.27 o 
   7   1   0        2.23        4.19     15.43 o 
   8   1   0       67.67       57.03      9.99 o 
   9   1   0      682.74      687.04     41.91 o 
  10   1   0       18.59       17.00      8.95 o 
  11   1   0      780.98      631.78     90.03 o 
 -12   2   0       15.10       14.06      9.35 o 
 -11   2   0      479.78      491.72     17.60 o 
 -10   2   0      130.69      137.25      8.81 o 
  -9   2   0       87.03       94.58     15.96 o 
  -8   2   0     1241.71     1302.99     38.64 o 
  -7   2   0      168.06      197.06      9.52 o 
  -6   2   0    15534.87    15997.70    213.75 o 
  -5   2   0      148.73      169.76     10.38 o 
  -4   2   0     5599.90     5727.89     73.43 o 
  -3   2   0       16.58       18.19      9.94 o 
  -2   2   0      962.39      874.64     32.04 o 
  -1   2   0     4971.63     5059.77    203.36 o 
   0   2   0       22.54       26.65     13.33 o 
   1   2   0      380.69      363.65     16.10 o 
   2   2   0      737.84      677.87     79.72 o 
   3   2   0      612.15      664.22     20.35 o 
   4   2   0        9.83        0.33     12.01 o 
   5   2   0       87.38       78.64     10.39 o 
   6   2   0     3269.87     3296.12    157.47 o 
   7   2   0        0.09        5.40     26.20 o 
   8   2   0       46.99       44.27      9.94 o 
   9   2   0      418.12      431.30     10.41 o 
  10   2   0      578.58      495.30     27.34 o 
  11   2   0      135.11      141.50      9.76 o 
 -12   3   0       62.53       57.98      9.83 o 
 -11   3   0     1000.17      960.96     59.36 o 
 -10   3   0       34.10       15.59      9.35 o 
  -9   3   0     4571.18     4591.65    108.46 o 
  -8   3   0        2.35        3.84     10.71 o 
  -7   3   0     1551.22     1530.57     40.20 o 
  -6   3   0     2466.20     1912.10    300.94 o 
  -5   3   0     1756.68     1875.26     45.69 o 
  -4   3   0     3687.06     3770.16    113.29 o 
  -3   3   0      270.91      262.67      9.69 o 
  -2   3   0     1052.33     1026.13     31.88 o 
  -1   3   0     1915.38     1914.14     37.41 o 
   0   3   0     3576.23     3634.32     60.91 o 
   1   3   0      255.33      266.91     14.22 o 
   2   3   0      457.84      445.87     14.28 o 
   3   3   0     3846.79     3708.16     25.13 o 
   4   3   0      261.66      283.53     15.88 o 
   5   3   0      271.78      277.47     11.22 o 
   6   3   0      184.01      193.81     10.67 o 
   7   3   0      949.82      990.95     73.91 o 
   8   3   0        3.07       -5.88      9.38 o 
   9   3   0        3.75       -9.32      9.32 o 
  10   3   0      299.12      314.25      9.85 o 
  11   3   0       18.77       10.75     10.61 o 
 -12   4   0     1106.16      927.90     28.63 o 
 -11   4   0       69.03       98.20     14.90 o 
 -10   4   0      876.40      836.99     15.02 o 
  -9   4   0     1775.11     1785.79     38.18 o 
  -8   4   0      153.74      147.71      8.66 o 
  -7   4   0      257.06      232.26      9.07 o 
  -6   4   0     1667.88     1744.45     66.55 o 
  -5   4   0     1871.67     1844.68     67.21 o 
  -4   4   0     1428.36     1434.96     62.67 o 
  -3   4   0     1443.37     1585.15    113.35 o 
  -2   4   0     1488.90     1435.44     41.70 o 
  -1   4   0     1242.26     1224.08     24.93 o 
   0   4   0     2509.65     2518.84     40.92 o 
   1   4   0     1331.89     1503.13     33.43 o 
   2   4   0      110.15      108.47     21.93 o 
   3   4   0      106.76      110.41     10.82 o 
   4   4   0     1083.00     1127.87     13.11 o 
   5   4   0      331.88      305.69     62.61 o 
   6   4   0      412.17      405.76     11.00 o 
   7   4   0      341.68      361.87     21.87 o 
   8   4   0       10.70       10.11      9.07 o 
   9   4   0      425.74      423.04     37.06 o 
  10   4   0       27.25       29.42     13.18 o 
 -12   5   0      345.80      315.25     17.25 o 
 -11   5   0      132.11      130.40     14.86 o 
 -10   5   0      203.17      211.16      8.20 o 
  -9   5   0      568.95      531.40     33.22 o 
  -8   5   0      110.42      113.88      8.55 o 
  -7   5   0      225.63      237.27      8.07 o 
  -6   5   0      144.55      139.36      8.54 o 
  -5   5   0     1828.87     1737.08     51.47 o 
  -4   5   0      350.80      310.35      8.77 o 
  -3   5   0      227.96      183.15      9.40 o 
  -2   5   0       29.53       20.29      9.59 o 
  -1   5   0     2119.34     1835.20    256.36 o 
   0   5   0      994.64     1082.74     13.19 o 
   1   5   0     4566.21     4153.33    319.81 o 
   2   5   0     3582.41     3587.37     26.22 o 
   3   5   0        1.17       19.96     11.85 o 
   4   5   0      556.54      554.51     11.66 o 
   5   5   0      281.52      283.69     14.80 o 
   6   5   0     1698.31     1814.00     79.11 o 
   7   5   0      378.13      378.77     25.77 o 
   8   5   0      304.89      347.86     24.65 o 
   9   5   0      117.67      135.72     10.01 o 
 -12   6   0       28.67       21.15      9.01 o 
 -11   6   0      159.12      167.87     11.83 o 
 -10   6   0       46.55       67.13      7.83 o 
  -9   6   0        1.78       24.63      7.84 o 
  -8   6   0        2.14       18.65      7.10 o 
  -7   6   0      179.23      170.33      9.41 o 
  -6   6   0     1284.39     1277.92     25.39 o 
  -5   6   0       36.37       49.12      8.02 o 
  -4   6   0      585.27      533.16     36.56 o 
  -3   6   0      643.00      634.36     16.71 o 
  -2   6   0     3360.76     3002.47    487.63 o 
  -1   6   0     1853.84     1864.47     19.48 o 
   0   6   0      403.04      389.14     10.06 o 
   1   6   0       75.15       62.61      9.73 o 
   2   6   0       49.21       59.61     10.72 o 
   3   6   0       62.29       54.59     12.79 o 
   4   6   0      433.32      438.87     12.79 o 
   5   6   0      708.81      726.30     15.86 o 
   6   6   0       22.73       25.56      9.49 o 
   7   6   0      230.40      264.47      9.56 o 
   8   6   0        5.72        1.72      9.03 o 
   9   6   0        8.37       10.94      9.73 o 
 -12   7   0        0.36       10.42      7.51 o 
 -11   7   0      282.56      250.17     12.33 o 
 -10   7   0        4.13        2.00      8.36 o 
  -9   7   0      251.68      243.26     31.02 o 
  -8   7   0      124.80      142.92     13.44 o 
  -7   7   0     1043.42      997.29     62.46 o 
  -6   7   0     2782.64     2761.60     91.01 o 
  -5   7   0     2229.93     2287.16     64.30 o 
  -4   7   0      846.71      866.84     28.82 o 
  -3   7   0      320.31      297.58     15.96 o 
  -2   7   0      797.25      796.56     18.38 o 
  -1   7   0       42.53       41.09      8.78 o 
   0   7   0      225.41      193.31      9.14 o 
   1   7   0      331.23      323.41     11.38 o 
   2   7   0      983.05      884.44     74.68 o 
   3   7   0        2.19       16.60     13.29 o 
   4   7   0       93.20      109.20     10.15 o 
   5   7   0       24.74       16.35     11.16 o 
   6   7   0      127.16      117.77     13.58 o 
   7   7   0       28.82       29.07      9.04 o 
   8   7   0      376.75      360.37     10.08 o 
 -11   8   0       34.06       21.48      7.55 o 
 -10   8   0      360.87      370.25     21.70 o 
  -9   8   0      801.47      805.59     28.01 o 
  -8   8   0      435.52      423.61     16.27 o 
  -7   8   0      900.13      910.78     31.72 o 
  -6   8   0      106.58      101.04      7.28 o 
  -5   8   0     1331.23     1265.22     71.36 o 
  -4   8   0       52.53       41.09      7.43 o 
  -3   8   0      540.28      508.36     14.04 o 
  -2   8   0     1113.25     1078.61     44.45 o 
  -1   8   0     1279.60     1183.62    193.84 o 
   0   8   0      260.83      257.07     36.00 o 
   1   8   0      269.63      229.15     30.33 o 
   2   8   0       18.09       35.82      8.25 o 
   3   8   0        1.90       15.62      7.90 o 
   4   8   0       77.03       96.01     15.66 o 
   5   8   0     1096.30     1004.56    120.27 o 
   6   8   0      235.52      214.08     13.47 o 
   7   8   0      226.91      224.26     11.67 o 
 -11   9   0      176.91      183.70      8.07 o 
 -10   9   0      168.24      169.31     15.38 o 
  -9   9   0       21.01       39.09      9.80 o 
  -8   9   0      334.68      299.51      8.21 o 
  -7   9   0      259.89      245.19      9.61 o 
  -6   9   0      134.05      149.11      8.45 o 
  -5   9   0      614.90      646.03     23.60 o 
  -4   9   0      124.38      144.23     11.62 o 
  -3   9   0        2.50       14.02      7.20 o 
  -2   9   0       21.62        4.26      8.48 o 
  -1   9   0        2.01       12.15      8.40 o 
   0   9   0       58.86       71.39      8.29 o 
   1   9   0       46.94       50.72     10.38 o 
   2   9   0      430.21      388.17     71.97 o 
   3   9   0       62.69       80.29     26.71 o 
   4   9   0      394.44      436.08      8.37 o 
   5   9   0        9.44       15.01      9.11 o 
   6   9   0      173.01      183.33     12.94 o 
 -10  10   0      124.58      129.86      6.75 o 
  -9  10   0       93.35      101.03      8.00 o 
  -8  10   0      318.95      324.08     31.07 o 
  -7  10   0      113.58      120.54      7.89 o 
  -6  10   0      148.54      143.99      6.97 o 
  -5  10   0      115.96      114.44      7.61 o 
  -4  10   0        1.84        9.58      7.62 o 
  -3  10   0       32.79       41.09      7.92 o 
  -2  10   0        0.90       15.70     14.04 o 
  -1  10   0      422.70      422.83     31.01 o 
   0  10   0       48.81       28.51      7.94 o 
   1  10   0      163.41      185.28     22.65 o 
   2  10   0        7.00       26.20      7.63 o 
   3  10   0      225.60      205.12     25.11 o 
   4  10   0       95.64       93.57      7.76 o 
   5  10   0      103.78       99.24     10.84 o 
  -9  11   0      133.35      131.66      9.04 o 
  -8  11   0       93.50       91.21      6.66 o 
  -7  11   0       41.93       44.71      6.59 o 
  -6  11   0        2.06        9.10      6.54 o 
  -5  11   0       45.32       54.98     11.75 o 
  -4  11   0      105.90      120.44      6.75 o 
  -3  11   0       99.68       96.27      7.83 o 
  -2  11   0      264.39      297.11     10.58 o 
  -1  11   0        2.92       -1.78      9.81 o 
   0  11   0      281.86      305.21     12.94 o 
   1  11   0       43.23       43.88      7.78 o 
   2  11   0       94.19       75.74      9.54 o 
   3  11   0      151.40      130.80     18.10 o 
  -8  12   0        2.42       -1.17      7.42 o 
  -7  12   0      145.48      141.25      6.87 o 
  -6  12   0        0.46        7.77      6.33 o 
  -5  12   0      371.04      329.29     32.68 o 
  -4  12   0       71.56       65.74      7.66 o 
  -3  12   0       72.40       78.14      8.40 o 
  -2  12   0       38.02       19.65     10.88 o 
  -1  12   0      105.04       88.63      7.69 o 
   0  12   0      276.06      260.57     13.28 o 
   1  12   0        8.40       13.94      7.59 o 
   2  12   0      160.16      152.41     19.56 o 
  -5  13   0       16.73       17.90      7.57 o 
  -4  13   0       28.18       35.88      7.49 o 
  -3  13   0      115.44      107.71      8.75 o 
  -2  13   0        0.48        2.30      8.11 o 
   0 -13   1       10.08       13.92      7.66 o 
   1 -13   1       93.06      103.37     10.28 o 
   2 -13   1      165.34      185.32      7.83 o 
   3 -13   1       10.70       16.27      9.35 o 
   4 -13   1      125.68      141.15      9.56 o 
   5 -13   1       41.45       44.08      6.60 o 
   6 -13   1       28.21       28.52      6.57 o 
  -2 -12   1      117.07      118.90      7.75 o 
  -1 -12   1      262.76      228.39     28.41 o 
   0 -12   1       32.68       31.26      7.55 o 
   1 -12   1      442.54      460.94     21.17 o 
   2 -12   1        6.58       20.15      7.38 o 
   3 -12   1      165.95      179.99      8.65 o 
   4 -12   1      228.91      216.28     16.88 o 
   5 -12   1      279.01      276.14     12.52 o 
   6 -12   1       44.88       28.93      7.22 o 
   7 -12   1      216.96      214.67     25.54 o 
   8 -12   1      105.04      116.29      6.63 o 
  -4 -11   1      292.61      294.60      8.37 o 
  -3 -11   1        4.06        7.36     10.71 o 
  -2 -11   1      245.39      253.79     11.17 o 
  -1 -11   1       23.03       22.93      7.75 o 
   0 -11   1      215.84      200.87     11.95 o 
   1 -11   1      709.20      729.54     24.99 o 
   2 -11   1      279.62      257.53     35.02 o 
   3 -11   1       18.63       28.98      7.68 o 
   4 -11   1       10.04       37.92      7.10 o 
   5 -11   1      117.62      103.34      9.04 o 
   6 -11   1       21.09       30.11      8.25 o 
   7 -11   1       11.76       14.16      6.43 o 
   8 -11   1        3.47        7.04     11.72 o 
   9 -11   1        9.05        8.80      6.54 o 
  -5 -10   1      426.27      415.61     20.55 o 
  -4 -10   1      142.94      138.90     14.87 o 
  -3 -10   1       41.32       43.81      7.74 o 
  -2 -10   1      282.08      281.81     12.38 o 
  -1 -10   1      190.19      195.51      8.15 o 
   0 -10   1       67.42       74.14     12.48 o 
   1 -10   1      112.68      110.93     11.53 o 
   2 -10   1      337.07      337.47      8.73 o 
   3 -10   1      237.46      248.87      9.66 o 
   4 -10   1      228.33      227.95     26.28 o 
   5 -10   1      229.97      195.43      9.51 o 
   6 -10   1        2.11        2.86      6.93 o 
   7 -10   1      143.47      162.33      7.02 o 
   8 -10   1       11.57        8.16      6.61 o 
   9 -10   1      370.57      368.98     17.00 o 
  10 -10   1        4.61       -3.07      6.91 o 
  -7  -9   1      151.27      143.53     24.24 o 
  -6  -9   1      147.36      167.03     15.71 o 
  -5  -9   1      251.70      231.22     13.51 o 
  -4  -9   1      306.12      260.31     15.59 o 
  -3  -9   1       54.93       40.54      7.82 o 
  -2  -9   1      283.28      311.99      8.66 o 
  -1  -9   1      154.36      184.72      8.43 o 
   0  -9   1       47.24       65.40      8.49 o 
   1  -9   1       48.43       25.92     12.71 o 
   2  -9   1      124.07      135.46     10.71 o 
   3  -9   1      290.85      305.67     10.29 o 
   4  -9   1      913.93      812.58     42.08 o 
   5  -9   1        1.31        9.50      9.00 o 
   6  -9   1     1804.73     1809.92     78.66 o 
   7  -9   1       64.52       53.12      6.75 o 
   8  -9   1      461.67      417.05     41.19 o 
   9  -9   1      217.70      238.53      7.09 o 
  10  -9   1      114.38      122.01      7.34 o 
  11  -9   1      310.67      311.01      8.23 o 
  -8  -8   1      128.09      123.52      9.78 o 
  -7  -8   1       30.05       39.62      9.35 o 
  -6  -8   1       38.72       44.04      9.03 o 
  -5  -8   1       30.95       11.50     13.27 o 
  -4  -8   1       81.75       94.21      9.59 o 
  -3  -8   1       94.99      105.43     18.52 o 
  -2  -8   1        8.57       12.65      8.43 o 
  -1  -8   1      160.59      150.16      9.57 o 
   0  -8   1       54.75       62.91      8.65 o 
   1  -8   1      991.87      988.36     12.07 o 
   2  -8   1      259.96      263.74      9.76 o 
   3  -8   1     1606.85     1546.82     23.94 o 
   4  -8   1      550.58      461.72     43.89 o 
   5  -8   1     1100.67     1052.35     29.04 o 
   6  -8   1      458.91      426.15     18.55 o 
   7  -8   1      352.50      326.99     15.90 o 
   8  -8   1       63.26       49.97     10.81 o 
   9  -8   1        0.88        3.50      6.53 o 
  10  -8   1      115.23      128.14      7.91 o 
  11  -8   1        1.91       16.16      9.80 o 
  -8  -7   1        2.44       14.90      8.93 o 
  -7  -7   1       12.07       19.06      9.16 o 
  -6  -7   1       10.25       31.08      9.01 o 
  -5  -7   1       19.20       -2.58     12.82 o 
  -4  -7   1      139.01      134.05     10.16 o 
  -3  -7   1        0.93       11.43      9.81 o 
  -2  -7   1       16.61       15.77     10.11 o 
  -1  -7   1      303.10      315.04     13.02 o 
   0  -7   1     3239.99     2964.03    749.86 o 
   1  -7   1     1561.20     1532.69     25.01 o 
   2  -7   1      956.85      912.50     80.21 o 
   3  -7   1      661.53      592.34     41.51 o 
   4  -7   1      205.47      218.65      7.75 o 
   5  -7   1     1813.04     1637.86    109.86 o 
   6  -7   1       46.97       38.67      7.40 o 
   7  -7   1      574.85      544.94     32.49 o 
   8  -7   1        8.49       -6.83      6.83 o 
   9  -7   1      290.79      288.47      8.33 o 
  10  -7   1      332.38      336.81      8.33 o 
  11  -7   1       45.55       32.56     10.88 o 
  12  -7   1      313.25      278.78      8.24 o 
  -9  -6   1       97.32      114.96     13.51 o 
  -8  -6   1      158.61      138.01     49.28 o 
  -7  -6   1       36.26       42.38      9.62 o 
  -6  -6   1      102.53      121.70     24.43 o 
  -5  -6   1        2.58        2.52     13.21 o 
  -4  -6   1       20.49       32.95      9.93 o 
  -3  -6   1     1145.64      998.48     65.94 o 
  -2  -6   1        3.48       16.43     10.58 o 
  -1  -6   1      149.51      177.54      9.43 o 
   0  -6   1     2161.53     2231.47     29.06 o 
   1  -6   1     2688.26     2776.06     48.86 o 
   2  -6   1       60.62       53.81      8.95 o 
   3  -6   1     1525.15     1563.04    101.99 o 
   4  -6   1     2045.02     1927.94     74.15 o 
   5  -6   1      383.44      374.18     18.68 o 
   6  -6   1      934.83      894.22     25.94 o 
   7  -6   1      580.46      506.74     68.13 o 
   8  -6   1       21.30       37.90      8.43 o 
   9  -6   1      292.92      281.73      8.52 o 
  10  -6   1      111.22      114.07      9.00 o 
  11  -6   1      199.88      192.13      7.88 o 
  12  -6   1      212.54      192.74      9.47 o 
 -10  -5   1      160.33      195.41      9.68 o 
  -9  -5   1        0.56        5.96     23.91 o 
  -8  -5   1       53.61       61.88     11.01 o 
  -7  -5   1      164.20      168.03     10.08 o 
  -6  -5   1     2863.33     3009.04    317.64 o 
  -5  -5   1     1598.41     1330.01    174.54 o 
  -4  -5   1      184.46      149.32     10.16 o 
  -3  -5   1      168.63      144.47     12.65 o 
  -2  -5   1      594.18      714.61     13.98 o 
  -1  -5   1     1317.24     1334.72     17.14 o 
   0  -5   1     6220.48     6404.19    351.30 o 
   1  -5   1     8212.45     7433.74    644.00 o 
   2  -5   1     1098.94     1020.33     56.80 o 
   3  -5   1     1954.74     2268.99     88.35 o 
   4  -5   1        3.76       -4.85      8.48 o 
   5  -5   1     1033.99      986.09     57.69 o 
   6  -5   1     1697.68     1548.97    131.47 o 
   7  -5   1      644.95      595.93     17.43 o 
   8  -5   1      264.12      283.04      8.80 o 
   9  -5   1        3.75        3.21      8.02 o 
  10  -5   1       15.73       23.96      8.55 o 
  11  -5   1      175.26      219.43      9.11 o 
  12  -5   1      463.13      333.56     30.31 o 
 -10  -4   1       17.71       42.60     29.23 o 
  -9  -4   1      374.51      403.14     11.93 o 
  -8  -4   1      146.37      147.47      9.74 o 
  -7  -4   1      570.97      553.05     47.44 o 
  -6  -4   1     1977.93     2115.69    105.95 o 
  -5  -4   1       81.27       73.24     10.30 o 
  -4  -4   1      936.14      892.04     18.03 o 
  -3  -4   1      174.01      139.48     79.49 o 
  -2  -4   1     2205.12     2300.10     19.24 o 
  -1  -4   1     8356.93     8336.07     80.56 o 
   0  -4   1      172.34      168.70     11.51 o 
   1  -4   1      198.29      176.90     10.23 o 
   2  -4   1      629.33      588.43     30.22 o 
   3  -4   1     2839.48     2581.35    204.75 o 
   4  -4   1      112.51       92.72      9.46 o 
   5  -4   1     2059.40     2107.05     60.43 o 
   6  -4   1      636.48      663.77     17.36 o 
   7  -4   1      274.43      275.49      9.01 o 
   8  -4   1       29.23       44.62      9.27 o 
   9  -4   1      595.03      622.67     24.23 o 
  10  -4   1     1069.85      837.18    144.44 o 
  11  -4   1      325.88      321.28     15.69 o 
  12  -4   1       16.21       17.07      7.52 o 
 -11  -3   1      303.22      264.65     20.27 o 
 -10  -3   1      184.62      188.38     10.39 o 
  -9  -3   1      202.16      216.63     28.01 o 
  -8  -3   1       29.61       33.42      9.65 o 
  -7  -3   1      141.68      132.12     10.42 o 
  -6  -3   1      748.90      726.52    138.58 o 
  -5  -3   1      742.10      783.24     38.47 o 
  -4  -3   1      310.11      308.49     17.10 o 
  -3  -3   1      946.11      739.71     21.41 o 
  -2  -3   1     2075.42     2224.44     19.54 o 
  -1  -3   1     2258.14     2367.21     26.97 o 
   0  -3   1    20107.58    17282.99   1914.95 o 
   1  -3   1      334.61      343.74     11.74 o 
   2  -3   1        2.10        1.23      9.49 o 
   3  -3   1     1531.09     1445.20     83.35 o 
   4  -3   1      947.40      994.50     18.98 o 
   5  -3   1      310.52      290.92     10.35 o 
   6  -3   1     2788.54     2778.24     54.02 o 
   7  -3   1     1799.55     1817.95     16.90 o 
   8  -3   1      297.49      250.71     42.05 o 
   9  -3   1      214.57      173.84     12.10 o 
  10  -3   1      722.75      748.70     19.80 o 
  11  -3   1      289.04      291.68     36.10 o 
  12  -3   1       54.22       70.21      9.30 o 
 -11  -2   1       11.04       11.51      8.72 o 
 -10  -2   1      499.71      479.49     30.10 o 
  -9  -2   1       75.96       95.52     22.68 o 
  -8  -2   1      108.89      109.84     10.10 o 
  -7  -2   1       74.40       60.65     10.09 o 
  -6  -2   1      499.74      508.92     11.60 o 
  -5  -2   1      653.42      567.39     25.80 o 
  -4  -2   1      412.54      418.39     72.25 o 
  -3  -2   1     1745.26     1838.60     85.99 o 
  -2  -2   1     5469.31     4828.63     39.22 o 
  -1  -2   1      937.95      989.53     20.12 o 
   0  -2   1     3955.14     3525.61    644.44 o 
   1  -2   1        4.75       10.27     11.55 o 
   2  -2   1       72.39       67.06     10.45 o 
   3  -2   1    15211.86    15378.20     73.28 o 
   4  -2   1     3613.35     3472.41    257.33 o 
   5  -2   1     1998.86     2105.38     77.93 o 
   6  -2   1      310.37      387.69     10.43 o 
   7  -2   1      465.36      482.03     48.47 o 
   8  -2   1        1.26       -8.35      8.35 o 
   9  -2   1       47.06       54.38     12.96 o 
  10  -2   1       41.47       33.46      9.42 o 
  11  -2   1      307.29      289.19     14.68 o 
  12  -2   1       24.65       33.64      7.52 o 
 -11  -1   1      412.83      388.36      9.74 o 
 -10  -1   1      107.40      102.51     21.67 o 
  -9  -1   1       70.19       79.01     23.99 o 
  -8  -1   1       11.63       49.15     14.65 o 
  -7  -1   1      313.93      334.09     15.71 o 
  -6  -1   1     1092.46     1100.16     18.58 o 
  -5  -1   1      225.86      195.84     18.42 o 
  -4  -1   1     3318.50     3766.21     23.19 o 
  -3  -1   1      453.17      519.72     14.96 o 
  -2  -1   1     3003.00     3258.61     33.14 o 
  -1  -1   1     2330.24     2546.94     32.93 o 
   1  -1   1    10355.03     9440.99    213.70 o 
   2  -1   1      430.74      441.74     14.13 o 
   3  -1   1     1358.78     1447.93     53.58 o 
   4  -1   1       10.64        1.47     12.71 o 
   5  -1   1      390.25      459.25     12.91 o 
   6  -1   1     1215.16     1158.85    193.37 o 
   7  -1   1       73.67       96.84     14.74 o 
   8  -1   1        4.87       -1.52     10.34 o 
   9  -1   1      361.44      357.80      8.50 o 
  10  -1   1      441.70      453.11      8.21 o 
  11  -1   1      296.06      265.08      7.98 o 
  12  -1   1       36.80       44.90     13.87 o 
 -12   0   1       60.86       54.43      7.35 o 
 -11   0   1      457.36      425.98     11.13 o 
 -10   0   1      172.95      175.96      9.93 o 
  -9   0   1      107.93      129.03      9.99 o 
  -8   0   1      112.50      131.20     22.22 o 
  -7   0   1       31.28       53.38     18.28 o 
  -6   0   1      571.73      556.16     28.76 o 
  -5   0   1        7.34        8.36     12.47 o 
  -4   0   1     3677.58     4005.30     98.34 o 
  -3   0   1    14404.72    14619.44    257.72 o 
  -2   0   1     3280.41     3250.41     35.00 o 
  -1   0   1     2057.02     1932.68    118.26 o 
   1   0   1     8654.89     7873.53     43.64 o 
   2   0   1      260.16      313.14     15.44 o 
   3   0   1     1301.52     1261.75     91.14 o 
   4   0   1      153.38      166.89     13.12 o 
   5   0   1      345.79      317.20     12.17 o 
   6   0   1      441.29      430.09     43.79 o 
   7   0   1      499.16      482.90     42.19 o 
   8   0   1      205.05      191.42     18.93 o 
   9   0   1       94.98       97.63     44.89 o 
  10   0   1      445.55      416.64     57.66 o 
  11   0   1       24.20       16.58      8.12 o 
 -12   1   1       92.63       83.21     29.41 o 
 -11   1   1       67.29       72.06     12.33 o 
 -10   1   1      124.55      153.08     10.32 o 
  -9   1   1        2.09        8.60     10.95 o 
  -8   1   1      243.28      252.34     39.48 o 
  -7   1   1      818.42      802.90     10.04 o 
  -6   1   1     3946.13     4335.73     61.43 o 
  -5   1   1     6386.40     5784.66    980.61 o 
  -4   1   1     2650.15     2847.38     43.61 o 
  -3   1   1     4461.02     4452.07     81.64 o 
  -2   1   1    15673.42    13236.63   1107.24 o 
  -1   1   1      162.10      180.45     12.38 o 
   0   1   1    12246.28    11760.53     50.26 o 
   1   1   1     1439.76     1487.31     20.93 o 
   2   1   1      296.76      293.19     14.00 o 
   3   1   1      103.47       83.51     17.30 o 
   4   1   1      357.11      340.87     13.18 o 
   5   1   1     2944.28     2876.78    109.37 o 
   6   1   1       72.05       84.36     10.07 o 
   7   1   1      183.83      182.77     20.67 o 
   8   1   1       54.83       65.01      9.63 o 
   9   1   1       46.95       20.98      9.56 o 
  10   1   1      569.67      567.79     49.51 o 
  11   1   1      131.14      152.96      9.58 o 
 -12   2   1       77.22       66.45      7.58 o 
 -11   2   1       58.59       41.85      7.51 o 
 -10   2   1       68.39       75.22      7.73 o 
  -9   2   1      483.36      464.36     63.97 o 
  -8   2   1      342.08      300.80     39.45 o 
  -7   2   1     1913.39     2005.52     39.87 o 
  -6   2   1      465.99      556.40     10.60 o 
  -5   2   1     6067.74     6246.16    145.31 o 
  -4   2   1       56.20       68.16      9.06 o 
  -3   2   1      363.87      352.46      9.90 o 
  -2   2   1      225.65      230.06     10.32 o 
  -1   2   1      496.81      519.92     12.28 o 
   0   2   1      955.31     1016.31     15.38 o 
   1   2   1      899.29      956.98     23.13 o 
   2   2   1      917.21      789.37     63.28 o 
   3   2   1       28.99       31.79     14.24 o 
   4   2   1       50.25       41.99     16.08 o 
   5   2   1      179.82      167.89     10.95 o 
   6   2   1      226.78      248.75     10.61 o 
   7   2   1      460.88      438.84     43.89 o 
   8   2   1       12.42       15.50      9.46 o 
   9   2   1      827.66      839.93     35.43 o 
  10   2   1       29.42       31.03      9.39 o 
  11   2   1      192.60      202.08      9.84 o 
 -12   3   1      712.77      652.96      8.87 o 
 -11   3   1      568.91      487.59     33.88 o 
 -10   3   1      656.01      630.50     14.69 o 
  -9   3   1        5.39        9.99     17.30 o 
  -8   3   1     3244.87     3295.24     85.67 o 
  -7   3   1      222.00      218.59      9.78 o 
  -6   3   1     1509.40     1475.61     32.39 o 
  -5   3   1       83.32       87.93     11.95 o 
  -4   3   1      928.26      921.31     20.31 o 
  -3   3   1     1171.39     1178.45     49.22 o 
  -2   3   1       83.68       86.75      9.64 o 
  -1   3   1     4597.48     4786.36     71.33 o 
   0   3   1       48.50       56.06     12.16 o 
   1   3   1      540.02      538.44     17.73 o 
   2   3   1      106.62      111.19     12.96 o 
   3   3   1      698.32      665.45     99.60 o 
   4   3   1     3003.96     2812.78     79.48 o 
   5   3   1        1.44       -1.34     10.06 o 
   6   3   1     1259.93     1287.59     33.18 o 
   7   3   1      397.40      404.90     30.15 o 
   8   3   1       88.99      101.50     15.56 o 
   9   3   1      182.49      211.75     21.74 o 
  10   3   1      436.10      428.43     10.50 o 
 -12   4   1       15.80       14.37      7.75 o 
 -11   4   1     1175.88     1191.37     24.65 o 
 -10   4   1        1.66       -1.48      7.80 o 
  -9   4   1       43.47       47.03      8.15 o 
  -8   4   1      253.63      264.63      9.42 o 
  -7   4   1      132.64      120.12      8.56 o 
  -6   4   1     1904.56     1868.07     63.80 o 
  -5   4   1      174.86      162.61     15.01 o 
  -4   4   1     1957.09     1901.13     65.77 o 
  -3   4   1      453.61      489.29     19.38 o 
  -2   4   1     1139.74     1153.85     17.59 o 
  -1   4   1      240.93      268.39     10.28 o 
   0   4   1      101.00       81.65     11.31 o 
   1   4   1     2645.32     2112.56    726.93 o 
   2   4   1      117.59       99.03     17.40 o 
   3   4   1      391.56      347.94     11.42 o 
   4   4   1      403.53      379.94     28.30 o 
   5   4   1     1413.44     1402.78     18.85 o 
   6   4   1      139.30      136.88     10.40 o 
   7   4   1      168.19      167.99     13.15 o 
   8   4   1      326.45      344.06     15.21 o 
   9   4   1      258.95      243.84     23.03 o 
  10   4   1      393.44      360.71     29.37 o 
 -12   5   1       18.49       25.14      7.68 o 
 -11   5   1      136.40      152.14      7.95 o 
 -10   5   1        6.97       15.06      7.77 o 
  -9   5   1      788.42      753.90      9.41 o 
  -8   5   1       89.37       92.83     13.60 o 
  -7   5   1      996.13      993.08     42.53 o 
  -6   5   1       87.03       73.36      7.61 o 
  -5   5   1      613.26      596.46     27.37 o 
  -4   5   1      239.09      221.71     12.71 o 
  -3   5   1      150.37      179.98      8.61 o 
  -2   5   1     3920.16     3954.95     65.85 o 
  -1   5   1        0.17       10.40     10.17 o 
   0   5   1      879.54      848.64     11.56 o 
   1   5   1      486.69      523.11     43.74 o 
   2   5   1        4.20       -6.19     10.86 o 
   3   5   1      538.32      495.13     16.70 o 
   4   5   1      222.89      191.28     18.85 o 
   5   5   1     1982.96     2015.32     27.67 o 
   6   5   1       24.36       44.78      9.78 o 
   7   5   1      186.41      198.85      9.69 o 
   8   5   1        7.60       14.78     20.34 o 
   9   5   1      739.79      721.04     54.52 o 
 -12   6   1      354.29      285.71     34.53 o 
 -11   6   1        9.79       -5.36     12.82 o 
 -10   6   1      308.17      316.83     19.82 o 
  -9   6   1      106.58      109.50      8.40 o 
  -8   6   1      179.95      186.49      7.59 o 
  -7   6   1      218.29      224.82      7.47 o 
  -6   6   1      104.91       93.82      7.47 o 
  -5   6   1     2833.46     2836.45    133.28 o 
  -4   6   1      226.76      207.70      8.12 o 
  -3   6   1       84.47       62.18      7.88 o 
  -2   6   1      266.47      291.23     11.18 o 
  -1   6   1      277.85      262.00      9.49 o 
   0   6   1     1703.36     1503.55    366.34 o 
   1   6   1       18.66       20.60      9.83 o 
   2   6   1     1533.90     1534.36     14.10 o 
   3   6   1       17.15        6.50     10.29 o 
   4   6   1     1568.13     1584.68     13.77 o 
   5   6   1        2.99      -16.23     35.47 o 
   6   6   1      557.44      578.66     14.86 o 
   7   6   1       15.49       22.38     10.31 o 
   8   6   1      109.04      131.67     18.77 o 
 -11   7   1      105.25      106.93      8.50 o 
 -10   7   1      190.85      202.14     21.45 o 
  -9   7   1        1.74        9.76      6.66 o 
  -8   7   1      406.13      367.61     26.03 o 
  -7   7   1      105.23      117.37     12.09 o 
  -6   7   1      593.33      573.08     23.06 o 
  -5   7   1      166.77      176.79     18.31 o 
  -4   7   1       39.10       39.32      7.55 o 
  -3   7   1      595.00      610.73     14.32 o 
  -2   7   1       55.10       42.23      7.65 o 
  -1   7   1     1725.20     1773.34     51.88 o 
   0   7   1      329.52      321.65      9.45 o 
   1   7   1     1054.55      995.07    232.97 o 
   2   7   1       27.21       34.75      8.59 o 
   3   7   1      430.58      332.77    138.56 o 
   4   7   1        1.10        9.58     23.21 o 
   5   7   1      251.31      273.13      9.80 o 
   6   7   1       89.19       99.83     12.70 o 
   7   7   1        6.39        0.37     14.28 o 
   8   7   1      132.20      125.39     11.58 o 
 -11   8   1      459.94      448.86     18.04 o 
 -10   8   1       49.05       68.23      9.74 o 
  -9   8   1      511.27      491.73     19.80 o 
  -8   8   1      299.73      247.37     28.62 o 
  -7   8   1      111.20      111.41      9.29 o 
  -6   8   1     2031.77     2017.55     88.81 o 
  -5   8   1      127.99      129.97      9.31 o 
  -4   8   1     1130.40     1141.78     19.24 o 
  -3   8   1        3.40        9.37      8.19 o 
  -2   8   1     1257.75     1244.42     10.54 o 
  -1   8   1        7.06        9.47      8.58 o 
   0   8   1      348.34      365.65      9.11 o 
   1   8   1       74.54       80.43      8.52 o 
   2   8   1        0.51        7.65      7.99 o 
   3   8   1       96.70       88.16     11.15 o 
   4   8   1        4.05        5.45     13.89 o 
   5   8   1      260.60      268.95     10.10 o 
   6   8   1      103.23      111.29     13.45 o 
   7   8   1      142.49      149.89      9.84 o 
 -10   9   1       51.35       38.27      6.48 o 
  -9   9   1      658.38      595.03     72.80 o 
  -8   9   1        0.81       -3.66      6.46 o 
  -7   9   1      242.14      270.67     13.03 o 
  -6   9   1      149.03      138.19      7.06 o 
  -5   9   1     1509.37     1414.68    105.48 o 
  -4   9   1        0.57       -5.28      7.09 o 
  -3   9   1       17.02       24.53      7.20 o 
  -2   9   1      186.38      191.15     10.27 o 
  -1   9   1      339.21      356.21     11.01 o 
   0   9   1      337.20      346.08      9.02 o 
   1   9   1      179.51      186.76     10.75 o 
   2   9   1       56.36       63.09      7.96 o 
   3   9   1      125.83      148.38     26.35 o 
   4   9   1      383.64      348.64     48.99 o 
   5   9   1      295.07      273.19      9.81 o 
 -10  10   1      261.35      261.51      7.08 o 
  -9  10   1       37.31       64.09     12.81 o 
  -8  10   1      390.99      405.30     17.22 o 
  -7  10   1       15.80        0.33      7.88 o 
  -6  10   1      239.74      229.30      7.23 o 
  -5  10   1        3.40       15.19      7.00 o 
  -4  10   1       20.21       11.24      8.11 o 
  -3  10   1       10.14       14.85      7.81 o 
  -2  10   1        2.62        5.07      7.68 o 
  -1  10   1      306.46      339.36     22.86 o 
   0  10   1     1050.31     1044.57     24.16 o 
   1  10   1       50.62       44.39      7.67 o 
   2  10   1      106.68      109.88     14.24 o 
   3  10   1      228.41      188.74     15.08 o 
   4  10   1      571.60      588.81     11.88 o 
  -9  11   1      161.42      166.98      9.29 o 
  -8  11   1        5.82       12.22      6.89 o 
  -7  11   1        9.02       -1.97      6.59 o 
  -6  11   1       78.98       98.17      6.52 o 
  -5  11   1       24.54       32.64      6.64 o 
  -4  11   1      115.75      135.43     14.55 o 
  -3  11   1      683.09      709.37     10.47 o 
  -2  11   1      146.76      137.44      7.69 o 
  -1  11   1      177.72      165.09     37.48 o 
   0  11   1       41.82       54.05     13.22 o 
   1  11   1      594.59      617.67     15.81 o 
   2  11   1        7.42       16.55      7.58 o 
   3  11   1      194.32      191.98     15.73 o 
  -7  12   1       17.82       26.88      7.80 o 
  -6  12   1       97.71      100.89      7.23 o 
  -5  12   1       99.27       97.70     11.31 o 
  -4  12   1       98.00       99.85      7.55 o 
  -3  12   1       23.25       34.08      7.34 o 
  -2  12   1      155.31      180.73     10.27 o 
  -1  12   1       15.97       12.61      7.69 o 
   0  12   1      276.04      236.26     42.10 o 
   3 -14   2      158.18      160.00      8.99 o 
   4 -14   2        9.20       14.54      8.34 o 
  -1 -13   2        9.10       12.87      7.50 o 
   0 -13   2      333.83      315.03     12.10 o 
   1 -13   2        0.03       -4.21     11.94 o 
   2 -13   2      291.17      263.93     29.48 o 
   3 -13   2        3.04       15.41      7.74 o 
   4 -13   2       29.22       40.23      7.36 o 
   5 -13   2      303.07      317.03     12.84 o 
   6 -13   2       96.48      101.95      6.71 o 
   7 -13   2      115.71      114.69      6.95 o 
  -3 -12   2      255.82      256.25     13.63 o 
  -2 -12   2       14.86       -7.63      7.63 o 
  -1 -12   2      149.16      147.48      7.89 o 
   0 -12   2       95.24       91.98      7.64 o 
   1 -12   2       59.76       66.42      7.59 o 
   2 -12   2       44.70       47.73      7.62 o 
   3 -12   2       34.61       31.52      7.60 o 
   4 -12   2      369.81      377.04     14.98 o 
   5 -12   2        0.15       12.58      6.54 o 
   6 -12   2     1086.84     1079.56     31.52 o 
   7 -12   2       37.00       37.54      6.59 o 
   8 -12   2      368.49      347.90     11.45 o 
   9 -12   2       59.11       60.38      9.70 o 
  -5 -11   2        9.83       37.92     12.25 o 
  -4 -11   2      348.64      293.23     54.35 o 
  -3 -11   2       26.86       35.93      7.52 o 
  -2 -11   2       29.49       18.44      9.59 o 
  -1 -11   2      205.50      216.90      9.84 o 
   0 -11   2        2.64        6.95      7.70 o 
   1 -11   2     1089.65     1118.61     12.84 o 
   2 -11   2        1.46        3.56      7.61 o 
   3 -11   2     1056.83     1030.71     50.79 o 
   4 -11   2      192.63      199.50      7.22 o 
   5 -11   2      714.36      696.88     15.43 o 
   6 -11   2      460.69      469.36     19.38 o 
   7 -11   2       53.54       62.76     11.29 o 
   8 -11   2      693.89      651.46     12.98 o 
   9 -11   2       34.82       44.99      6.50 o 
  10 -11   2      163.50      176.16     10.44 o 
  -6 -10   2       60.27       71.65      9.49 o 
  -5 -10   2       95.87      108.61     13.41 o 
  -4 -10   2      445.27      403.65      8.39 o 
  -3 -10   2       28.93       39.81      7.68 o 
  -2 -10   2       10.57        8.20      7.59 o 
  -1 -10   2        7.21       23.50      7.91 o 
   0 -10   2     2866.01     2346.55    398.99 o 
   1 -10   2      439.69      450.34     12.87 o 
   2 -10   2       24.32       22.85      8.32 o 
   3 -10   2        6.93        2.61      8.14 o 
   4 -10   2      210.66      190.97     22.32 o 
   5 -10   2     1508.16     1462.07     46.30 o 
   6 -10   2       14.17        9.02     14.32 o 
   7 -10   2      277.25      308.18     18.32 o 
   8 -10   2       28.66       42.89      6.70 o 
   9 -10   2        2.53       22.37      6.39 o 
  10 -10   2       61.65       56.39      6.50 o 
  -7  -9   2      387.26      419.88     28.56 o 
  -6  -9   2        9.01       -2.69     11.54 o 
  -5  -9   2      240.54      255.26     13.66 o 
  -4  -9   2       22.77       15.73     10.96 o 
  -3  -9   2     1094.53     1046.36     22.80 o 
  -2  -9   2       10.76       11.45     10.52 o 
  -1  -9   2      279.51      249.44     10.24 o 
   0  -9   2     1580.70     1591.78     30.11 o 
   1  -9   2       94.26       95.86      9.56 o 
   2  -9   2       44.25       49.36      8.94 o 
   3  -9   2        1.45       28.05      8.94 o 
   4  -9   2     2016.78     2003.66     52.81 o 
   5  -9   2      512.21      552.60     26.08 o 
   6  -9   2       18.77       29.53      6.85 o 
   7  -9   2      251.76      275.59     10.69 o 
   8  -9   2       61.50       76.71      7.07 o 
   9  -9   2      237.27      210.48     13.51 o 
  10  -9   2      339.73      323.24      8.15 o 
  11  -9   2      477.75      456.94      8.72 o 
  -8  -8   2       76.99       42.60     12.53 o 
  -7  -8   2       11.68       24.49      8.96 o 
  -6  -8   2     1070.14     1142.11     61.19 o 
  -5  -8   2       72.98       66.78     13.13 o 
  -4  -8   2      744.57      696.29     29.34 o 
  -3  -8   2        4.17        9.60     16.66 o 
  -2  -8   2      106.25       96.65      8.56 o 
  -1  -8   2      594.97      539.10     66.74 o 
   0  -8   2      449.18      424.27      9.94 o 
   1  -8   2     2781.06     2710.81     62.64 o 
   2  -8   2      590.61      545.47     18.38 o 
   3  -8   2      163.27      172.29      8.05 o 
   4  -8   2     1229.50     1169.36     68.35 o 
   5  -8   2       87.15      102.43      7.44 o 
   6  -8   2     1395.76     1255.45    112.76 o 
   7  -8   2      625.07      599.76     20.47 o 
   8  -8   2      434.67      425.77     10.83 o 
   9  -8   2       86.64       97.80      6.73 o 
  10  -8   2      106.23      113.30     12.33 o 
  11  -8   2      376.57      359.03      8.25 o 
  -9  -7   2      339.27      320.12     19.82 o 
  -8  -7   2        1.67        5.55     11.76 o 
  -7  -7   2      111.78      122.84     23.71 o 
  -6  -7   2       21.31       29.66      9.29 o 
  -5  -7   2        0.11       13.51      9.51 o 
  -4  -7   2      176.05      175.78     10.31 o 
  -3  -7   2      116.66      104.26     11.91 o 
  -2  -7   2       30.55       51.37      9.79 o 
  -1  -7   2     3387.08     3285.76     21.86 o 
   0  -7   2       13.08        2.23      8.92 o 
   1  -7   2      268.56      245.40     13.18 o 
   2  -7   2      111.64      121.12      8.02 o 
   3  -7   2      727.96      653.61     15.72 o 
   4  -7   2     1270.19     1281.50     63.54 o 
   5  -7   2     1360.53     1440.41     42.72 o 
   6  -7   2      605.92      579.36     18.95 o 
   7  -7   2      733.79      722.29      8.25 o 
   8  -7   2        7.15        9.50      7.50 o 
   9  -7   2       50.38       59.01      9.28 o 
  10  -7   2      207.62      163.47     27.33 o 
  11  -7   2       23.85       34.71      7.40 o 
  12  -7   2        2.19        7.94      8.62 o 
  -9  -6   2       27.74       11.63      8.93 o 
  -8  -6   2        5.74       12.28      9.28 o 
  -7  -6   2       15.33       28.49      9.46 o 
  -6  -6   2      151.54      144.62     24.78 o 
  -5  -6   2     1350.46     1429.44     78.86 o 
  -4  -6   2     1791.15     1333.94     18.85 o 
  -3  -6   2        0.08        3.04      9.51 o 
  -2  -6   2       28.51       12.90     10.53 o 
  -1  -6   2      647.16      588.11     49.14 o 
   0  -6   2     6246.73     6231.76     50.74 o 
   1  -6   2     3203.42     3274.47     72.78 o 
   2  -6   2     1965.42     2121.94     69.46 o 
   3  -6   2     2007.84     1750.40    180.63 o 
   4  -6   2     2116.78     2202.15     68.95 o 
   5  -6   2      759.95      717.38     29.70 o 
   6  -6   2      104.52      106.71      7.37 o 
   7  -6   2      573.65      544.27     19.50 o 
   8  -6   2       26.17       25.47      8.00 o 
   9  -6   2       80.59       93.23     16.35 o 
  10  -6   2      590.15      566.96     52.22 o 
  11  -6   2      148.32      150.96      7.85 o 
  12  -6   2        5.92       10.65      7.40 o 
 -10  -5   2      352.30      324.81     57.93 o 
  -9  -5   2      103.34      100.28      9.82 o 
  -8  -5   2       16.81       40.77     10.48 o 
  -7  -5   2      125.38      142.36     16.35 o 
  -6  -5   2      189.21      170.94     10.43 o 
  -5  -5   2      802.93      824.08     39.76 o 
  -4  -5   2      182.40      173.42     10.23 o 
  -3  -5   2        9.05       27.02     10.89 o 
  -2  -5   2     4666.04     4589.85     82.73 o 
  -1  -5   2     3583.53     3978.12     25.30 o 
   0  -5   2     2071.40     1945.18    117.98 o 
   1  -5   2     4594.47     4858.90    235.24 o 
   2  -5   2     1187.65     1159.96     32.53 o 
   3  -5   2      116.44      127.55      9.49 o 
   4  -5   2      185.61      161.92      8.90 o 
   5  -5   2      255.97      249.49      7.94 o 
   6  -5   2      460.56      450.53     12.65 o 
   7  -5   2      187.71      176.64      8.68 o 
   8  -5   2       30.11       43.57      8.33 o 
   9  -5   2       30.22       41.65      7.80 o 
  10  -5   2      114.05      104.38      7.96 o 
  11  -5   2      288.42      226.94     30.92 o 
  12  -5   2        9.37        5.81      7.57 o 
 -10  -4   2      358.60      366.92     24.22 o 
  -9  -4   2       17.25       35.28      9.32 o 
  -8  -4   2        2.04       -7.77      9.63 o 
  -7  -4   2      222.66      212.30     27.68 o 
  -6  -4   2      539.50      452.88     31.60 o 
  -5  -4   2     4118.09     4264.10    235.49 o 
  -4  -4   2      848.81      950.36     80.58 o 
  -3  -4   2      365.54      261.91     70.53 o 
  -2  -4   2        2.32       16.48     12.22 o 
  -1  -4   2     5997.45     5998.06     60.19 o 
   0  -4   2       20.74       27.62     12.12 o 
   1  -4   2      985.13      908.07     26.89 o 
   2  -4   2     2246.33     2248.93     72.83 o 
   3  -4   2       12.21       11.81      8.99 o 
   4  -4   2       22.43       13.74      9.07 o 
   5  -4   2       46.25       47.67      8.66 o 
   6  -4   2      209.39      188.66     14.99 o 
   7  -4   2       77.87       81.49      8.70 o 
   8  -4   2      215.74      241.63     10.22 o 
   9  -4   2      198.88      168.71     21.51 o 
  10  -4   2       64.73       81.27      8.51 o 
  11  -4   2      498.17      483.37     10.46 o 
  12  -4   2       34.21       24.89      9.23 o 
 -11  -3   2      231.44      256.89      9.72 o 
 -10  -3   2       22.48       27.18      8.73 o 
  -9  -3   2       59.25       58.95      8.95 o 
  -8  -3   2      614.08      573.27    126.92 o 
  -7  -3   2      344.63      281.62     31.55 o 
  -6  -3   2     1859.26     1858.81    127.32 o 
  -5  -3   2      102.34       93.40     37.36 o 
  -4  -3   2     2126.26     2164.31    140.96 o 
  -3  -3   2       17.97        1.61     12.89 o 
  -2  -3   2     2148.56     2200.15    117.61 o 
  -1  -3   2     2453.06     2550.20     36.08 o 
   0  -3   2     3042.77     2812.61    746.65 o 
   1  -3   2       45.84       37.85     10.67 o 
   2  -3   2     1939.29     1805.30    208.31 o 
   3  -3   2       39.99       54.29      9.09 o 
   4  -3   2     1487.67     1312.88    209.68 o 
   5  -3   2        3.85        3.25      9.59 o 
   6  -3   2       24.31       21.57      9.08 o 
   7  -3   2       87.03       84.87      8.68 o 
   8  -3   2     1027.64     1070.66     10.24 o 
   9  -3   2       87.51       80.49     17.72 o 
  10  -3   2      502.15      530.00     29.49 o 
  11  -3   2        0.45       -7.24      7.45 o 
  12  -3   2       71.25       67.72     18.12 o 
 -11  -2   2      341.27      255.89     27.47 o 
 -10  -2   2      239.25      219.33     10.83 o 
  -9  -2   2      252.98      222.55      9.87 o 
  -8  -2   2      152.37      129.89     10.52 o 
  -7  -2   2      459.96      531.44     16.63 o 
  -6  -2   2      332.15      382.51     16.53 o 
  -5  -2   2      944.26      983.73     19.07 o 
  -4  -2   2        2.77       13.61     13.07 o 
  -3  -2   2       69.99       52.95     23.24 o 
  -2  -2   2      134.26      106.45     14.02 o 
  -1  -2   2        7.28       10.36     22.25 o 
   0  -2   2        4.62       10.02     17.23 o 
   1  -2   2      380.72      425.83     20.81 o 
   2  -2   2      816.00      837.45     28.51 o 
   3  -2   2     1263.28     1490.55     61.41 o 
   4  -2   2      611.22      685.63     12.31 o 
   5  -2   2     5116.22     5343.47    104.98 o 
   6  -2   2      444.23      455.59     78.91 o 
   7  -2   2      101.74       78.07     36.44 o 
   8  -2   2      121.34      116.62     10.36 o 
   9  -2   2       56.67       66.54      7.89 o 
  10  -2   2      130.08      114.94      7.87 o 
  11  -2   2      190.37      202.15      9.92 o 
  12  -2   2      105.60      100.00      7.56 o 
 -12  -1   2      245.37      219.89      7.81 o 
 -11  -1   2        8.45       17.76      7.44 o 
 -10  -1   2      358.36      385.36     16.72 o 
  -9  -1   2        2.28       -7.88     13.76 o 
  -8  -1   2      120.66      121.87     10.45 o 
  -7  -1   2      231.82      173.29     46.03 o 
  -6  -1   2       32.20       51.27     12.77 o 
  -5  -1   2     1707.47     1754.66     32.27 o 
  -4  -1   2      704.69      688.65     15.69 o 
  -3  -1   2      220.26      205.17     13.77 o 
  -2  -1   2     2193.31     2354.45     43.23 o 
  -1  -1   2      488.36      538.89     20.41 o 
   0  -1   2     1908.59     1926.54    105.91 o 
   1  -1   2     1109.89      952.96    160.07 o 
   2  -1   2     8289.81     8393.76    363.44 o 
   3  -1   2      257.29      264.11     13.72 o 
   4  -1   2     1997.56     2042.44    103.76 o 
   5  -1   2      721.47      656.45     54.57 o 
   6  -1   2      601.38      577.95     27.40 o 
   7  -1   2       90.71       80.51     21.09 o 
   8  -1   2       29.85       53.25      9.89 o 
   9  -1   2      641.18      647.05     27.22 o 
  10  -1   2       14.61       19.40      7.59 o 
  11  -1   2      124.97      121.34      9.95 o 
 -12   0   2       23.27       26.22      7.52 o 
 -11   0   2      191.78      179.49      9.77 o 
 -10   0   2        5.98       10.34      8.23 o 
  -9   0   2       15.86       32.78     14.40 o 
  -8   0   2      211.50      188.24     34.96 o 
  -7   0   2      879.48      929.40     20.91 o 
  -6   0   2      369.04      330.74     22.14 o 
  -5   0   2      605.23      657.42     11.19 o 
  -4   0   2        7.17       14.68     10.55 o 
  -3   0   2       12.81       35.10     11.84 o 
  -2   0   2     3368.13     2708.58    500.45 o 
  -1   0   2    16823.13    14466.65    455.27 o 
   0   0   2      463.52      463.07     24.27 o 
   1   0   2     1243.74     1267.70     20.20 o 
   2   0   2     4805.18     3743.98   1244.97 o 
   3   0   2        4.18       -5.03     17.59 o 
   4   0   2      791.88      776.87     45.81 o 
   5   0   2        0.81        6.92     27.90 o 
   6   0   2      332.17      335.75     20.67 o 
   7   0   2       66.64       64.43     13.07 o 
   8   0   2       34.40       33.00     13.86 o 
   9   0   2       23.78       25.20      9.35 o 
  10   0   2      212.38      232.42     28.47 o 
  11   0   2      181.40      165.63     27.78 o 
 -12   1   2        5.12        8.24      7.51 o 
 -11   1   2      243.16      255.24      8.08 o 
 -10   1   2      406.59      397.70      8.58 o 
  -9   1   2        1.31       15.61     10.00 o 
  -8   1   2      286.20      271.48      8.99 o 
  -7   1   2       80.78       99.83     11.23 o 
  -6   1   2     1180.13     1182.03     21.66 o 
  -5   1   2     1208.01     1142.57    106.60 o 
  -4   1   2     5557.97     5579.73    138.32 o 
  -3   1   2      655.38      692.25     18.78 o 
  -2   1   2     2844.25     2807.47    109.47 o 
  -1   1   2     1164.94      971.17    116.12 o 
   0   1   2      282.85      308.59     13.33 o 
   1   1   2      437.43      526.18     15.27 o 
   2   1   2      519.26      548.91     14.18 o 
   3   1   2       69.77       43.40     12.64 o 
   4   1   2     1522.87     1538.25     21.03 o 
   5   1   2      264.85      276.48     31.67 o 
   6   1   2        2.07       29.45     12.03 o 
   7   1   2        8.28       32.87     10.09 o 
   8   1   2      251.01      229.95     15.28 o 
   9   1   2       22.20       55.68      9.43 o 
  10   1   2      142.75      162.15      9.67 o 
  11   1   2       34.06       26.10      9.22 o 
 -12   2   2      120.37      114.35      8.85 o 
 -11   2   2       49.68       52.62      9.00 o 
 -10   2   2       61.96       52.32     14.29 o 
  -9   2   2      245.50      250.04     16.79 o 
  -8   2   2      207.61      223.34     13.92 o 
  -7   2   2     3036.81     2908.21    180.85 o 
  -6   2   2        7.83       14.26     10.64 o 
  -5   2   2     6844.32     6853.83    190.37 o 
  -4   2   2      300.58      354.05     16.71 o 
  -3   2   2      182.13      188.63      9.44 o 
  -2   2   2     1452.46     1372.30     35.53 o 
  -1   2   2        0.26        9.70      9.74 o 
   0   2   2     4275.53     4264.88     56.56 o 
   1   2   2      203.95      212.90     13.12 o 
   2   2   2       74.04       77.62     25.54 o 
   3   2   2       25.70       23.38     11.99 o 
   4   2   2       38.08       23.79     13.43 o 
   5   2   2      833.96      743.20     17.00 o 
   6   2   2       39.43       32.19     10.12 o 
   7   2   2       87.23       67.37     10.01 o 
   8   2   2       87.26       84.61      9.61 o 
   9   2   2      521.37      558.40     42.35 o 
  10   2   2       63.54       89.65     16.38 o 
 -12   3   2      290.12      310.11     14.90 o 
 -11   3   2      251.82      226.90      8.15 o 
 -10   3   2      575.48      577.42     13.44 o 
  -9   3   2      209.37      222.23     18.82 o 
  -8   3   2      604.15      565.94     13.76 o 
  -7   3   2      221.05      222.42      8.82 o 
  -6   3   2       50.80       58.50      8.02 o 
  -5   3   2     1995.25     1778.82    202.41 o 
  -4   3   2       29.27       24.90      9.60 o 
  -3   3   2        6.98       27.03      9.56 o 
  -2   3   2      282.60      309.47     10.58 o 
  -1   3   2      651.95      565.98     44.23 o 
   0   3   2       74.49      122.74     11.24 o 
   1   3   2      341.77      426.28     14.20 o 
   2   3   2        4.46        3.99     11.56 o 
   3   3   2      111.32      139.71     10.58 o 
   4   3   2      184.75      149.10     10.64 o 
   5   3   2       95.59        6.31     14.23 o 
   6   3   2      947.33      811.42    323.48 o 
   7   3   2      279.10      303.57     10.37 o 
   8   3   2       99.01      100.30      9.80 o 
   9   3   2      142.53      141.50     46.19 o 
  10   3   2        2.60       -2.45      9.30 o 
 -12   4   2       40.71       50.41     18.54 o 
 -11   4   2      258.22      236.68     16.12 o 
 -10   4   2      611.10      597.71     10.17 o 
  -9   4   2       81.30       81.05      8.24 o 
  -8   4   2      151.88      138.36     25.70 o 
  -7   4   2        1.16       -4.99      7.25 o 
  -6   4   2     1717.50     1723.30     45.31 o 
  -5   4   2      120.69      142.73      8.04 o 
  -4   4   2       23.82       13.49      8.12 o 
  -3   4   2        6.48        4.26      8.63 o 
  -2   4   2      290.99      283.05     15.51 o 
  -1   4   2      195.39      142.79     17.14 o 
   0   4   2        4.66       10.10     10.56 o 
   1   4   2      751.17      694.52     14.26 o 
   2   4   2     2587.37     2693.08     16.80 o 
   3   4   2       35.60       17.92     10.45 o 
   4   4   2      595.52      572.12     21.84 o 
   5   4   2      516.44      494.79     11.36 o 
   6   4   2     1200.69     1197.71     17.30 o 
   7   4   2      777.46      732.89    131.55 o 
   8   4   2      207.02      222.71     22.19 o 
   9   4   2       67.73       50.59      9.50 o 
 -12   5   2       51.31       58.18      7.70 o 
 -11   5   2      330.56      340.37     26.17 o 
 -10   5   2       40.25       32.26      7.86 o 
  -9   5   2      146.61      149.14     10.54 o 
  -8   5   2      124.39      123.08      9.35 o 
  -7   5   2      494.55      469.27     50.57 o 
  -6   5   2     1599.40     1457.84     66.28 o 
  -5   5   2        6.44        1.38      7.57 o 
  -4   5   2      259.10      314.97     10.39 o 
  -3   5   2      139.10      155.27     10.23 o 
  -2   5   2     1024.70      968.00     16.63 o 
  -1   5   2      716.15      743.69     11.44 o 
   0   5   2       43.25       37.81      9.10 o 
   1   5   2     1350.31     1402.39     14.32 o 
   2   5   2        1.70      -10.73     10.73 o 
   3   5   2       27.44       11.10     11.63 o 
   4   5   2       91.74       66.98     10.29 o 
   5   5   2     1510.06     1486.49     17.51 o 
   6   5   2      612.60      644.46     15.06 o 
   7   5   2       23.63       34.34     27.32 o 
   8   5   2        7.05       11.45      9.15 o 
   9   5   2      165.91      170.34     14.52 o 
 -12   6   2       46.83       40.83     12.09 o 
 -11   6   2      287.54      268.97      8.17 o 
 -10   6   2       50.62       56.29     12.41 o 
  -9   6   2      744.16      729.51     20.29 o 
  -8   6   2      255.47      270.66      7.32 o 
  -7   6   2      173.68      174.31      7.43 o 
  -6   6   2      104.87      104.90      8.16 o 
  -5   6   2      292.98      254.54     11.68 o 
  -4   6   2      649.26      688.11     22.72 o 
  -3   6   2       63.34       66.79      7.93 o 
  -2   6   2      757.28      742.34     13.73 o 
  -1   6   2      136.21      151.76      9.40 o 
   0   6   2       49.10       46.33      9.00 o 
   1   6   2      231.46      203.52     24.83 o 
   2   6   2      627.95      592.09     11.77 o 
   3   6   2      299.65      301.95     13.77 o 
   4   6   2      196.05      207.01     11.65 o 
   5   6   2      104.89      111.71      9.44 o 
   6   6   2      133.84      142.90     13.47 o 
   7   6   2       55.10       73.67     11.65 o 
   8   6   2       10.63       11.33      9.00 o 
 -11   7   2      106.70       94.05      7.69 o 
 -10   7   2      247.61      220.29     14.27 o 
  -9   7   2       20.10       38.19     10.84 o 
  -8   7   2        2.53        0.60      6.63 o 
  -7   7   2      373.38      365.07     30.87 o 
  -6   7   2      454.42      469.24     15.43 o 
  -5   7   2      506.67      477.10     20.53 o 
  -4   7   2       55.89       54.31     10.47 o 
  -3   7   2      194.35      154.56     25.75 o 
  -2   7   2       11.46        7.70     13.27 o 
  -1   7   2      673.66      664.70     22.13 o 
   0   7   2     1510.95     1539.02     11.89 o 
   1   7   2      267.99      270.09      9.22 o 
   2   7   2      619.28      628.47     10.41 o 
   3   7   2       92.87      101.94     19.79 o 
   4   7   2      595.22      591.21     25.82 o 
   5   7   2        0.20        7.07     17.45 o 
   6   7   2      281.65      265.53     13.37 o 
   7   7   2      143.85      161.20      9.75 o 
 -11   8   2       33.64       48.81      7.68 o 
 -10   8   2      252.83      254.10     13.12 o 
  -9   8   2       92.39       90.58      9.17 o 
  -8   8   2      153.96      159.11      9.96 o 
  -7   8   2        0.70        5.50      6.76 o 
  -6   8   2       40.16       34.49      7.96 o 
  -5   8   2       24.58       10.56      7.93 o 
  -4   8   2      116.94      115.81     10.10 o 
  -3   8   2     1334.55     1204.91    180.68 o 
  -2   8   2       71.58       87.17     14.18 o 
  -1   8   2      112.50      132.34      9.51 o 
   0   8   2       36.66       29.90      8.48 o 
   1   8   2      773.72      702.75     58.38 o 
   2   8   2       18.53       26.14      7.83 o 
   3   8   2       23.35       39.20      7.64 o 
   4   8   2      165.04      146.36     12.21 o 
   5   8   2      148.39      131.43     22.51 o 
   6   8   2      128.55      129.35     13.29 o 
 -10   9   2        2.99       11.72      7.00 o 
  -9   9   2       21.43       26.85      6.68 o 
  -8   9   2      215.74      214.00     10.05 o 
  -7   9   2       52.99       78.34      9.52 o 
  -6   9   2      114.47      132.30      8.56 o 
  -5   9   2       14.95       29.10      8.91 o 
  -4   9   2      631.73      593.59     19.36 o 
  -3   9   2        8.71       14.74      7.97 o 
  -2   9   2        2.48       -4.81     12.20 o 
  -1   9   2       35.20       39.77     11.14 o 
   0   9   2      326.62      318.49      8.60 o 
   1   9   2      498.02      481.62      9.40 o 
   2   9   2       50.54       56.69     14.40 o 
   3   9   2      133.25      147.33     18.00 o 
   4   9   2       42.33       17.05      8.06 o 
   5   9   2      251.00      240.81      8.10 o 
  -9  10   2       13.54       15.02      6.86 o 
  -8  10   2       47.13       37.62      8.02 o 
  -7  10   2      220.03      201.48     14.54 o 
  -6  10   2      417.62      403.62     14.70 o 
  -5  10   2      215.07      183.39     11.71 o 
  -4  10   2       29.68       19.61      7.50 o 
  -3  10   2      198.20      204.68      9.80 o 
  -2  10   2       38.37       31.25      7.79 o 
  -1  10   2      227.31      218.10      8.19 o 
   0  10   2     1149.58      860.96    205.99 o 
   1  10   2        2.16       -2.31      7.40 o 
   2  10   2      191.84      213.96     12.56 o 
   3  10   2       30.43       20.43     16.41 o 
  -8  11   2       73.86       82.55      7.09 o 
  -7  11   2       61.87       65.46      6.78 o 
  -6  11   2       10.28        9.15      6.45 o 
  -5  11   2      352.84      341.23      7.10 o 
  -4  11   2        1.10        8.66     12.45 o 
  -3  11   2      435.84      415.32      8.36 o 
  -2  11   2       58.28       54.84     10.90 o 
  -1  11   2      162.02      184.19     13.80 o 
   0  11   2      367.67      348.61     20.09 o 
   1  11   2       24.28       -3.67     10.98 o 
  -5  12   2       61.49       60.15      7.56 o 
  -4  12   2      217.47      235.10      7.96 o 
  -3  12   2      122.09      130.19     24.09 o 
  -2  12   2        0.49        9.01     11.04 o 
   1 -14   3        3.86        2.89      7.65 o 
   2 -14   3       10.09       13.75      8.14 o 
   3 -14   3       48.35       57.88      7.63 o 
   4 -14   3      289.01      291.57     22.22 o 
   5 -14   3      115.69      137.82      7.88 o 
  -2 -13   3        7.27       -0.41      7.98 o 
  -1 -13   3      198.15      153.17     37.51 o 
   0 -13   3      163.04      178.56     12.08 o 
   1 -13   3      481.35      441.86     20.73 o 
   2 -13   3        5.50        9.57      7.40 o 
   3 -13   3      450.19      458.59     27.94 o 
   4 -13   3        5.89       16.47      7.43 o 
   5 -13   3      718.57      574.16     93.96 o 
   6 -13   3      228.31      219.53     17.22 o 
   7 -13   3      453.27      485.18     12.69 o 
   8 -13   3      138.23      125.67     12.59 o 
  -4 -12   3       62.43       79.91     16.44 o 
  -3 -12   3       18.03       11.68      9.35 o 
  -2 -12   3      134.19      100.96      9.22 o 
  -1 -12   3        6.55        2.54      8.53 o 
   0 -12   3     1225.71     1254.41     32.18 o 
   1 -12   3        2.87       10.43     11.89 o 
   2 -12   3      345.14      354.28     17.20 o 
   3 -12   3      269.26      274.75     14.14 o 
   4 -12   3      953.40      928.39     46.60 o 
   5 -12   3      645.60      659.56     14.28 o 
   6 -12   3        5.80        7.13      6.54 o 
   7 -12   3      385.08      408.08     14.32 o 
   8 -12   3        9.89        2.49      6.43 o 
   9 -12   3       95.33       77.09      8.85 o 
  -5 -11   3      340.61      364.89     13.35 o 
  -4 -11   3       15.13       22.09      7.51 o 
  -3 -11   3      401.54      403.34     10.41 o 
  -2 -11   3      149.24      150.56     11.26 o 
  -1 -11   3      309.90      310.76     70.97 o 
   0 -11   3      346.66      345.41     19.15 o 
   1 -11   3      841.15      823.63     14.16 o 
   2 -11   3      577.29      647.92     26.47 o 
   3 -11   3      440.11      417.15     13.80 o 
   4 -11   3      325.59      326.49      7.61 o 
   5 -11   3      192.07      195.05     27.71 o 
   6 -11   3      427.85      435.10     11.89 o 
   7 -11   3      125.00      131.41      7.33 o 
   8 -11   3        0.54       10.56      6.37 o 
   9 -11   3       68.80       70.72      6.52 o 
  10 -11   3       34.71       27.64      6.50 o 
  -6 -10   3      444.73      519.65     11.24 o 
  -5 -10   3        1.91        1.75      9.15 o 
  -4 -10   3      665.06      634.92     17.87 o 
  -3 -10   3      139.05      141.26      7.78 o 
  -2 -10   3       87.92      107.57     12.40 o 
  -1 -10   3      913.23      997.53     10.86 o 
   0 -10   3       19.31       29.74      8.12 o 
   1 -10   3     1075.46     1067.97     20.55 o 
   2 -10   3      417.16      357.34     14.18 o 
   3 -10   3      549.21      539.90     11.80 o 
   4 -10   3      171.64      201.24     12.22 o 
   5 -10   3      103.51      102.48     12.57 o 
   6 -10   3      667.92      645.21     18.23 o 
   7 -10   3       54.15       69.90      7.50 o 
   8 -10   3      183.01      202.96      8.75 o 
   9 -10   3       20.32       31.54      7.48 o 
  10 -10   3      167.19      167.44      6.78 o 
  -7  -9   3      130.32      132.12      9.66 o 
  -6  -9   3      269.13      291.54     14.90 o 
  -5  -9   3      425.31      418.70     65.41 o 
  -4  -9   3      654.28      623.03     15.57 o 
  -3  -9   3      140.65      152.09     17.96 o 
  -2  -9   3      198.12      208.97      8.74 o 
  -1  -9   3      834.10      815.15     13.84 o 
   0  -9   3     2060.52     2037.00     29.54 o 
   1  -9   3     1068.70     1060.08     30.44 o 
   2  -9   3        8.21       14.48      7.45 o 
   3  -9   3      865.79      768.10     53.94 o 
   4  -9   3       65.63       60.82     10.66 o 
   5  -9   3     1546.40     1527.66     49.84 o 
   6  -9   3        9.41        0.47      7.06 o 
   7  -9   3      390.06      385.28     29.15 o 
   8  -9   3       33.24       42.67      8.15 o 
   9  -9   3        8.62       13.15      6.96 o 
  10  -9   3      679.26      644.87     16.52 o 
  11  -9   3        3.86       20.11     13.48 o 
  -8  -8   3       89.60       85.67     13.48 o 
  -7  -8   3      624.51      591.97    134.30 o 
  -6  -8   3      130.74      115.46      9.39 o 
  -5  -8   3      722.58      747.01     57.06 o 
  -4  -8   3      732.07      491.05     15.81 o 
  -3  -8   3       76.58       66.88     10.75 o 
  -2  -8   3     2408.14     2310.72     23.10 o 
  -1  -8   3       66.13       38.66     15.58 o 
   0  -8   3     2578.98     2606.33     34.44 o 
   1  -8   3        8.35        3.68     13.19 o 
   2  -8   3     1605.87     1553.87     39.04 o 
   3  -8   3       99.66       92.99      7.89 o 
   4  -8   3      137.53      152.74     10.77 o 
   5  -8   3     1486.05     1410.73     77.16 o 
   6  -8   3       68.60       78.15      7.27 o 
   7  -8   3      568.08      568.71     34.12 o 
   8  -8   3      257.84      279.42      9.25 o 
   9  -8   3      646.23      631.46     19.92 o 
  10  -8   3      400.63      415.71     11.16 o 
  11  -8   3      102.60       94.73      7.64 o 
  -9  -7   3       11.83       20.22      9.29 o 
  -8  -7   3      153.09      163.36     16.51 o 
  -7  -7   3      496.23      563.72     15.31 o 
  -6  -7   3       69.68       92.85      9.83 o 
  -5  -7   3      494.36      464.59     19.55 o 
  -4  -7   3       65.36       75.72     17.05 o 
  -3  -7   3      384.15      364.34     18.01 o 
  -2  -7   3       27.02       16.03     12.70 o 
  -1  -7   3     1243.04     1131.24     38.43 o 
   0  -7   3        7.93       13.44      9.16 o 
   1  -7   3      830.62      847.73     24.86 o 
   2  -7   3     1177.08     1169.69     25.88 o 
   3  -7   3        4.53       -5.63      8.12 o 
   4  -7   3      881.21      798.10     97.71 o 
   5  -7   3       68.43       64.91      7.33 o 
   6  -7   3     2718.08     2782.88     99.13 o 
   7  -7   3      253.61      241.21     50.40 o 
   8  -7   3      235.40      240.74      8.51 o 
   9  -7   3      409.05      397.48      9.18 o 
  10  -7   3       87.53      105.35      7.77 o 
  11  -7   3      221.23      211.02     11.55 o 
 -10  -6   3      105.19      103.42     14.71 o 
  -9  -6   3       51.85       64.27     21.06 o 
  -8  -6   3      278.11      316.73     16.24 o 
  -7  -6   3        4.64        4.20      9.43 o 
  -6  -6   3     1035.17     1037.90     21.53 o 
  -5  -6   3       11.96       16.73      9.89 o 
  -4  -6   3      358.61      356.09     11.16 o 
  -3  -6   3      766.97      705.95     18.32 o 
  -2  -6   3      101.71      117.76     11.14 o 
  -1  -6   3     5043.64     4358.54   1018.10 o 
   0  -6   3      400.30      428.73     89.98 o 
   1  -6   3     3114.87     3133.91     72.73 o 
   2  -6   3        1.48       11.86      8.87 o 
   3  -6   3      711.16      713.00     28.64 o 
   4  -6   3      754.75      637.42     50.51 o 
   5  -6   3       22.22       21.01      7.24 o 
   6  -6   3      231.06      240.85      7.60 o 
   7  -6   3        2.82       15.61      8.26 o 
   8  -6   3       21.86       17.22      8.92 o 
   9  -6   3       21.97       35.38      7.71 o 
  10  -6   3      203.31      225.23      8.13 o 
  11  -6   3       12.76        6.63     12.04 o 
  12  -6   3       97.87       75.95      7.64 o 
 -10  -5   3        1.55        7.80     12.49 o 
  -9  -5   3      303.00      301.34     24.08 o 
  -8  -5   3      181.29      189.64      9.79 o 
  -7  -5   3      123.94      119.26      9.79 o 
  -6  -5   3     2046.37     2074.02    152.33 o 
  -5  -5   3      172.65      167.04     21.69 o 
  -4  -5   3     2684.90     2881.74    185.14 o 
  -3  -5   3       25.51       41.23     10.86 o 
  -2  -5   3     5678.00     5763.72     40.71 o 
  -1  -5   3     1418.85     1500.11     35.63 o 
   0  -5   3     5626.15     4867.05   1401.13 o 
   1  -5   3     1051.80      968.64    122.14 o 
   2  -5   3      339.39      324.83     18.29 o 
   3  -5   3      216.33      210.75     14.88 o 
   4  -5   3      463.78      533.32     16.74 o 
   5  -5   3     2597.58     2611.41     47.19 o 
   6  -5   3      193.71      208.12     14.24 o 
   7  -5   3        1.78        9.63     12.86 o 
   8  -5   3       97.13      112.04      8.69 o 
   9  -5   3     1041.49     1035.74     10.05 o 
  10  -5   3      491.98      512.96      9.10 o 
  11  -5   3       75.08       66.12      9.22 o 
  12  -5   3      445.23      400.13     39.55 o 
 -11  -4   3        9.07       37.45     18.31 o 
 -10  -4   3        2.45       19.45      8.87 o 
  -9  -4   3      302.85      305.17     12.98 o 
  -8  -4   3       30.00       54.19      9.55 o 
  -7  -4   3      471.27      499.19     27.53 o 
  -6  -4   3        1.25       15.64     18.01 o 
  -5  -4   3     1673.04     1857.59     90.21 o 
  -4  -4   3       57.44       74.40     10.99 o 
  -3  -4   3      427.32      448.11     31.48 o 
  -2  -4   3     1058.13     1085.78    129.54 o 
  -1  -4   3      407.62      394.31     14.66 o 
   0  -4   3     1655.82     1620.22     24.60 o 
   1  -4   3     1658.96     1462.10    173.53 o 
   2  -4   3       70.48       75.24      9.71 o 
   3  -4   3       26.56       18.36      9.21 o 
   4  -4   3      501.90      438.32     47.57 o 
   5  -4   3     1531.92     1553.06     74.52 o 
   6  -4   3      917.59      990.54     18.75 o 
   7  -4   3      253.83      253.30     12.03 o 
   8  -4   3        8.23       14.89      8.50 o 
   9  -4   3     2288.27     2269.80    106.86 o 
  10  -4   3       85.33       85.49      9.74 o 
  11  -4   3      236.30      212.33      7.62 o 
  12  -4   3      106.05      105.23      8.67 o 
 -11  -3   3      147.51      164.45     20.49 o 
 -10  -3   3      180.52      181.06      9.60 o 
  -9  -3   3        0.76        0.22     14.21 o 
  -8  -3   3      673.06      667.95     17.24 o 
  -7  -3   3      353.74      352.66     11.03 o 
  -6  -3   3     1449.87     1272.92     53.76 o 
  -5  -3   3     2315.86     1646.29     21.21 o 
  -4  -3   3      539.02      457.08     19.64 o 
  -3  -3   3     1391.76     1459.24     24.57 o 
  -2  -3   3      680.80      743.89     39.04 o 
  -1  -3   3     3390.46     3432.29    159.55 o 
   0  -3   3      970.41      993.58     20.66 o 
   1  -3   3       12.45        5.64     10.58 o 
   2  -3   3      412.64      361.45     21.01 o 
   3  -3   3       14.83       21.42     10.41 o 
   4  -3   3     1744.74     1725.52     15.37 o 
   5  -3   3        1.67        6.63      9.21 o 
   6  -3   3     1046.79     1146.89     12.74 o 
   7  -3   3      283.21      268.73     18.45 o 
   8  -3   3       11.12        5.04     11.72 o 
   9  -3   3      687.48      687.38     14.30 o 
  10  -3   3       10.62       10.13      7.68 o 
  11  -3   3      377.76      366.65     14.09 o 
  12  -3   3        6.95        6.15      7.43 o 
 -11  -2   3      512.60      513.06     27.70 o 
 -10  -2   3      213.79      193.67      9.98 o 
  -9  -2   3      290.15      313.08     15.27 o 
  -8  -2   3      442.01      466.95     15.92 o 
  -7  -2   3       69.14       55.71     23.68 o 
  -6  -2   3     2514.92     2579.18     16.67 o 
  -5  -2   3      108.59      107.28     15.55 o 
  -4  -2   3      937.99      949.56     28.11 o 
  -3  -2   3       34.21       38.11     12.51 o 
  -2  -2   3     3220.89     3287.25    206.78 o 
  -1  -2   3      159.51      125.70     15.69 o 
   0  -2   3    10475.17     7983.53   2972.54 o 
   1  -2   3        4.73       -1.54     12.97 o 
   2  -2   3     1666.23     1927.77     44.42 o 
   3  -2   3      797.63      779.63     31.52 o 
   4  -2   3       35.80       42.95     10.44 o 
   5  -2   3      798.32      833.78     40.41 o 
   6  -2   3      616.42      618.37     37.37 o 
   7  -2   3        3.03        7.81      8.17 o 
   8  -2   3     1122.33     1123.19     58.16 o 
   9  -2   3       25.60       31.67      7.63 o 
  10  -2   3      177.12      190.87      7.79 o 
  11  -2   3       32.20       48.11     10.63 o 
 -12  -1   3      154.68      135.12      8.34 o 
 -11  -1   3      254.27      261.13     15.86 o 
 -10  -1   3       59.49       41.50      7.56 o 
  -9  -1   3      564.18      597.03     20.61 o 
  -8  -1   3      478.41      500.98     16.31 o 
  -7  -1   3      190.89      177.43     14.37 o 
  -6  -1   3     1115.09      884.30     51.59 o 
  -5  -1   3     6671.18     7191.73    168.51 o 
  -4  -1   3      302.97      317.50     19.23 o 
  -3  -1   3       95.44       82.81     13.06 o 
  -2  -1   3      896.40      752.03     41.59 o 
  -1  -1   3     2344.79     2328.24     52.88 o 
   0  -1   3    12989.17    12367.25    237.44 o 
   1  -1   3     3038.44     2438.49   1084.19 o 
   2  -1   3      345.51      378.47     14.39 o 
   3  -1   3     1653.72     1706.39     68.81 o 
   4  -1   3       24.89       40.02     12.18 o 
   5  -1   3     4264.54     4622.67    106.08 o 
   6  -1   3      296.70      287.49     16.64 o 
   7  -1   3      235.62      230.56     28.08 o 
   8  -1   3      419.48      434.70     45.66 o 
   9  -1   3      311.82      313.73     37.52 o 
  10  -1   3        1.26        9.99      7.29 o 
  11  -1   3      469.79      405.99     37.35 o 
 -12   0   3      432.63      444.99     10.26 o 
 -11   0   3      114.56       98.96     16.15 o 
 -10   0   3      121.41      125.32      7.77 o 
  -9   0   3      242.55      262.13     32.67 o 
  -8   0   3     1036.98      977.54     69.78 o 
  -7   0   3      451.46      458.05      9.46 o 
  -6   0   3        3.17       18.59     13.75 o 
  -5   0   3     4140.71     4325.27    116.76 o 
  -4   0   3     1462.50     1512.23     49.87 o 
  -3   0   3       42.35       44.10     10.50 o 
  -2   0   3     1254.03     1251.73     33.15 o 
  -1   0   3     4967.60     4822.15     81.19 o 
   0   0   3    14578.11    14155.65    432.86 o 
   1   0   3    20313.95    20017.68    337.67 o 
   2   0   3      334.71      283.49     25.17 o 
   3   0   3      511.56      448.43     59.46 o 
   4   0   3     1720.35     1690.94     21.45 o 
   5   0   3     2910.36     3070.99    169.52 o 
   6   0   3      446.42      425.81     13.37 o 
   7   0   3       96.34      104.36     10.23 o 
   8   0   3      376.55      407.44     28.61 o 
   9   0   3      121.81       98.83      9.47 o 
  10   0   3      308.79      309.01     21.43 o 
  11   0   3      213.40      204.75     14.42 o 
 -12   1   3      114.42      130.52      7.77 o 
 -11   1   3      162.04      161.30      7.85 o 
 -10   1   3       93.43      106.40     15.77 o 
  -9   1   3       29.69       31.58      8.11 o 
  -8   1   3      129.59      108.07      8.62 o 
  -7   1   3     1038.36     1057.21     29.97 o 
  -6   1   3      787.97      804.66     15.54 o 
  -5   1   3       59.51       75.55      9.33 o 
  -4   1   3      165.17      159.24      9.49 o 
  -3   1   3      274.28      219.62     12.21 o 
  -2   1   3     2739.11     2829.58    100.06 o 
  -1   1   3       33.65       38.28     10.55 o 
   0   1   3       74.10       67.51     11.35 o 
   1   1   3      158.35      152.54     13.63 o 
   2   1   3      152.53      133.38     12.95 o 
   3   1   3      787.03      781.83     14.14 o 
   4   1   3       63.61       62.66     10.34 o 
   5   1   3      932.26      974.21     80.50 o 
   6   1   3       40.15       31.82      9.69 o 
   7   1   3      157.57      174.70     10.49 o 
   8   1   3      126.47      155.86      9.52 o 
   9   1   3       89.67      101.50     14.90 o 
  10   1   3      142.48      151.07     17.19 o 
 -12   2   3       53.53       52.70     15.46 o 
 -11   2   3      354.61      346.71     65.00 o 
 -10   2   3      713.00      583.17     58.05 o 
  -9   2   3      497.66      531.59     10.81 o 
  -8   2   3      139.01      134.43     11.52 o 
  -7   2   3      171.88      164.81      9.66 o 
  -6   2   3     2994.26     2891.49     48.33 o 
  -5   2   3       94.53       95.04      9.35 o 
  -4   2   3      469.31      429.48     33.51 o 
  -3   2   3      441.92      434.40     31.83 o 
  -2   2   3     3366.23     3287.43    141.13 o 
  -1   2   3      148.74      155.05     10.55 o 
   0   2   3      981.78     1019.29     79.44 o 
   1   2   3      612.75      602.88     24.07 o 
   2   2   3      298.45      355.62     12.94 o 
   3   2   3      340.58      416.44     26.29 o 
   4   2   3        4.11       14.74     13.12 o 
   5   2   3      673.36      638.45     16.36 o 
   6   2   3      400.81      408.93     15.15 o 
   7   2   3       33.03       44.38     12.49 o 
   8   2   3      286.70      275.16     10.01 o 
   9   2   3       87.59       68.69     20.25 o 
  10   2   3      122.54      114.77     15.71 o 
 -12   3   3       49.42       44.51     14.61 o 
 -11   3   3      294.54      292.27      8.18 o 
 -10   3   3      125.42      107.12      7.83 o 
  -9   3   3     1041.80      955.22     63.83 o 
  -8   3   3      790.40      806.67     20.94 o 
  -7   3   3      785.47      786.41     19.03 o 
  -6   3   3       35.46       20.93      7.45 o 
  -5   3   3     1514.45     1421.15    126.40 o 
  -4   3   3     1242.64     1225.59     34.37 o 
  -3   3   3      114.77      124.48      9.06 o 
  -2   3   3      104.43       80.64      9.66 o 
  -1   3   3      480.88      496.33     88.45 o 
   0   3   3       19.74       45.06     11.68 o 
   1   3   3      215.47      293.12     17.76 o 
   2   3   3     1753.94     1630.62     34.37 o 
   3   3   3      767.04      688.86     95.27 o 
   4   3   3      218.50      211.82     12.10 o 
   5   3   3      917.47      855.36     73.56 o 
   6   3   3      549.85      538.64     15.20 o 
   7   3   3      813.16      827.53     28.62 o 
   8   3   3      144.88      144.45     13.19 o 
   9   3   3      605.00      572.91     16.63 o 
 -12   4   3       40.58       30.63      7.71 o 
 -11   4   3      225.66      188.97      9.23 o 
 -10   4   3      404.75      382.19     23.50 o 
  -9   4   3      262.74      261.79     23.03 o 
  -8   4   3      462.66      443.80     24.84 o 
  -7   4   3      141.34      118.78      7.40 o 
  -6   4   3      649.09      637.95     34.70 o 
  -5   4   3       21.50       15.79      7.81 o 
  -4   4   3      111.93      123.47      8.29 o 
  -3   4   3      348.09      430.55      8.74 o 
  -2   4   3     1487.33     1704.62     37.06 o 
  -1   4   3       25.37       20.29     10.47 o 
   0   4   3     1714.89     1505.53     46.26 o 
   1   4   3      487.30      508.03     13.42 o 
   2   4   3     1318.77     1350.57     38.95 o 
   3   4   3       72.52       95.40     10.51 o 
   4   4   3     1110.83     1030.32    104.89 o 
   5   4   3      380.51      348.58     10.88 o 
   6   4   3     1616.62     1694.71     18.62 o 
   7   4   3      783.79      813.41     52.00 o 
   8   4   3        2.93       -4.01     23.51 o 
   9   4   3       71.54       57.86     23.68 o 
 -12   5   3        7.25       -1.72      7.58 o 
 -11   5   3       56.76       69.12      8.40 o 
 -10   5   3      453.00      435.10     31.54 o 
  -9   5   3      152.47      157.00     19.05 o 
  -8   5   3        5.38       12.15      7.64 o 
  -7   5   3      711.47      706.85     22.47 o 
  -6   5   3      756.79      675.97     91.61 o 
  -5   5   3      209.13      240.14     13.56 o 
  -4   5   3       28.88       27.10      7.57 o 
  -3   5   3      427.88      366.21     16.30 o 
  -2   5   3       93.34      106.93      7.94 o 
  -1   5   3      855.43      887.48     10.98 o 
   0   5   3      278.49      272.49     37.46 o 
   1   5   3     2130.50     2195.51     12.75 o 
   2   5   3     2128.83     2179.36     34.26 o 
   3   5   3      231.67      203.79     25.52 o 
   4   5   3      721.94      727.27     11.49 o 
   5   5   3       31.84       54.41      9.52 o 
   6   5   3      440.47      504.20     15.12 o 
   7   5   3      322.61      318.30     13.51 o 
   8   5   3       49.82       55.41     19.48 o 
 -11   6   3      344.61      358.21     10.10 o 
 -10   6   3      104.31       89.60      7.71 o 
  -9   6   3      117.01      117.57      6.69 o 
  -8   6   3       93.34      102.00     10.69 o 
  -7   6   3      288.84      282.43      9.24 o 
  -6   6   3      315.43      307.10     17.02 o 
  -5   6   3        6.27        2.60      7.29 o 
  -4   6   3      734.04      692.22     54.25 o 
  -3   6   3      147.64      154.57     13.35 o 
  -2   6   3      433.53      445.61      9.69 o 
  -1   6   3     2079.47     2146.86     12.60 o 
   0   6   3      856.15      762.00    107.64 o 
   1   6   3      391.55      426.99     10.05 o 
   2   6   3       65.54       70.80      9.56 o 
   3   6   3      607.42      581.55     12.91 o 
   4   6   3        7.65       -9.48      9.48 o 
   5   6   3      296.94      317.45     10.31 o 
   6   6   3       60.58       75.51     19.81 o 
   7   6   3       91.39       98.58     20.37 o 
 -11   7   3       15.48        5.51      7.46 o 
 -10   7   3       18.08       33.12      7.61 o 
  -9   7   3      277.33      272.38     13.40 o 
  -8   7   3       36.25       40.73      6.62 o 
  -7   7   3      508.31      477.32     24.79 o 
  -6   7   3       52.22       65.09      7.48 o 
  -5   7   3      145.45      148.35     14.23 o 
  -4   7   3     2018.89     2014.64     72.78 o 
  -3   7   3      634.32      625.43     38.20 o 
  -2   7   3      859.15      864.98     13.36 o 
  -1   7   3      165.87      162.14     11.31 o 
   0   7   3     2487.84     2378.14    102.20 o 
   1   7   3        4.36        2.45      8.53 o 
   2   7   3      427.61      411.51     47.32 o 
   3   7   3      384.71      384.52      8.68 o 
   4   7   3       71.13       92.73     10.41 o 
   5   7   3       93.86       74.64      9.72 o 
   6   7   3        8.61       13.61     10.03 o 
 -10   8   3      287.69      272.03     28.66 o 
  -9   8   3       10.47       31.54      8.65 o 
  -8   8   3       63.21       73.65      7.07 o 
  -7   8   3      582.84      557.74     31.47 o 
  -6   8   3      116.84      122.21     14.82 o 
  -5   8   3      876.03      821.21     44.16 o 
  -4   8   3       18.92       15.94      7.66 o 
  -3   8   3     1259.75     1142.63     45.75 o 
  -2   8   3      202.82      195.86      8.55 o 
  -1   8   3      101.12       98.14     12.44 o 
   0   8   3      733.39      742.95     26.19 o 
   1   8   3        5.50       28.26     12.91 o 
   2   8   3      214.11      216.93     12.22 o 
   3   8   3       52.31       61.05      7.64 o 
   4   8   3      253.07      250.21      8.15 o 
   5   8   3      102.04       97.86      9.61 o 
  -9   9   3      102.62       96.96      7.39 o 
  -8   9   3      140.55      145.62      6.68 o 
  -7   9   3       40.27       39.49      6.52 o 
  -6   9   3      250.86      277.81      7.14 o 
  -5   9   3       36.79       48.58      6.90 o 
  -4   9   3       29.43       37.56     10.82 o 
  -3   9   3       65.32       43.11      7.58 o 
  -2   9   3      161.17      145.91      8.07 o 
  -1   9   3      196.42      185.72     23.90 o 
   0   9   3       31.84       37.37      9.82 o 
   1   9   3      216.20      210.59      7.97 o 
   2   9   3       22.46       30.77      7.61 o 
   3   9   3       69.58       72.85      7.59 o 
   4   9   3        1.40       14.30     11.65 o 
  -8  10   3        0.63       -6.41      6.41 o 
  -7  10   3       14.06        3.37      6.44 o 
  -6  10   3      295.33      253.70     25.80 o 
  -5  10   3        0.12        0.78      6.56 o 
  -4  10   3      429.65      410.88     19.45 o 
  -3  10   3       16.26       25.49     10.91 o 
  -2  10   3      307.81      325.46     17.22 o 
  -1  10   3      154.71      113.32     20.68 o 
   0  10   3      266.16      271.52      8.26 o 
   1  10   3       24.71       21.55      7.62 o 
   2  10   3        9.69       19.85      7.66 o 
  -6  11   3      192.36      207.46      9.37 o 
  -5  11   3      374.55      310.90     68.68 o 
  -4  11   3      142.23      128.72      7.70 o 
  -3  11   3       51.18       62.44      7.58 o 
  -2  11   3       55.52       48.12      8.43 o 
  -1  11   3        5.04        9.65     14.67 o 
   0  11   3      414.35      432.96      8.73 o 
   0 -14   4      137.05      135.26     11.60 o 
   1 -14   4      128.64      119.54      8.77 o 
   2 -14   4      201.34      194.13      7.97 o 
   3 -14   4       40.09       41.70      7.49 o 
   4 -14   4      243.72      253.55     11.17 o 
   5 -14   4      159.35      150.53     12.17 o 
   6 -14   4      193.61      183.65     15.11 o 
  -3 -13   4       25.93       43.00     10.58 o 
  -2 -13   4        9.15       12.39      7.57 o 
  -1 -13   4      341.11      316.54     18.17 o 
   0 -13   4       35.04       50.90     11.35 o 
   1 -13   4      353.38      349.72     13.76 o 
   2 -13   4      149.32      145.35     13.26 o 
   3 -13   4      173.37      168.81      7.69 o 
   4 -13   4      269.26      257.84     15.06 o 
   5 -13   4        0.83        9.10      7.82 o 
   6 -13   4       78.43       73.09      6.96 o 
   7 -13   4        0.15        5.71      6.88 o 
   8 -13   4        5.19        3.33      7.32 o 
  -4 -12   4      145.50      149.00     20.54 o 
  -3 -12   4       69.46       80.74      7.62 o 
  -2 -12   4      206.99      187.05     10.59 o 
  -1 -12   4      511.48      279.03     58.19 o 
   0 -12   4      475.31      463.90     24.64 o 
   1 -12   4      710.73      668.03     40.90 o 
   2 -12   4       76.47       80.79      7.71 o 
   3 -12   4      301.71      284.76     10.55 o 
   4 -12   4      575.79      569.38     11.19 o 
   5 -12   4      311.78      295.71      8.09 o 
   6 -12   4      293.72      281.58     12.94 o 
   7 -12   4      118.21      121.83     13.05 o 
   8 -12   4       32.87       40.42      6.53 o 
   9 -12   4      115.67      110.58      7.05 o 
  -6 -11   4       22.72       21.72      9.33 o 
  -5 -11   4      302.79      293.01      9.80 o 
  -4 -11   4      136.10      140.35      9.45 o 
  -3 -11   4        0.41        2.49      7.47 o 
  -2 -11   4      344.55      324.96      9.19 o 
  -1 -11   4      275.94      274.10      9.14 o 
   0 -11   4      436.09      444.35     21.23 o 
   1 -11   4      830.96      735.62     60.20 o 
   2 -11   4       16.07       11.49      8.48 o 
   3 -11   4      190.62      197.28      7.25 o 
   4 -11   4       20.82       15.15      6.79 o 
   5 -11   4       71.66       70.71      6.93 o 
   6 -11   4        8.52       10.86      6.54 o 
   7 -11   4        5.58        7.35      6.60 o 
   8 -11   4        0.26       12.19      6.38 o 
   9 -11   4      187.55      179.35     19.84 o 
  10 -11   4        9.30       17.36      7.13 o 
  -7 -10   4      298.91      282.79     25.35 o 
  -6 -10   4        0.87        7.15      9.25 o 
  -5 -10   4      347.21      378.38     12.64 o 
  -4 -10   4      152.44      140.13     11.85 o 
  -3 -10   4       38.40       51.43      7.86 o 
  -2 -10   4     1035.78      934.54    116.29 o 
  -1 -10   4      375.94      352.04     23.07 o 
   0 -10   4      442.16      426.21     14.16 o 
   1 -10   4      115.78      110.73     10.89 o 
   2 -10   4      246.77      226.38     21.98 o 
   3 -10   4        0.11        6.12      7.22 o 
   4 -10   4      355.31      363.73     24.45 o 
   5 -10   4       22.06       29.28      7.51 o 
   6 -10   4      569.24      636.88     21.33 o 
   7 -10   4       76.43       76.80      8.90 o 
   8 -10   4       65.28       90.78     11.11 o 
   9 -10   4      326.56      312.15     23.95 o 
  10 -10   4       50.66       43.64      9.73 o 
  -8  -9   4      165.32      145.24      9.96 o 
  -7  -9   4       94.50      103.43     10.41 o 
  -6  -9   4      272.82      271.13     10.17 o 
  -5  -9   4      321.52      372.32     45.72 o 
  -4  -9   4      341.26      355.25     42.78 o 
  -3  -9   4      326.01      314.77      8.90 o 
  -2  -9   4      132.11      132.78      8.71 o 
  -1  -9   4      464.60      401.99     14.16 o 
   0  -9   4       14.47       28.93      8.50 o 
   1  -9   4     1530.81     1485.02     47.00 o 
   2  -9   4      311.70      300.89      8.16 o 
   3  -9   4     1568.08     1417.40    128.67 o 
   4  -9   4      492.25      506.25     10.35 o 
   5  -9   4       34.32       41.29      8.76 o 
   6  -9   4      355.96      384.45     13.75 o 
   7  -9   4      182.13      194.13      7.06 o 
   8  -9   4      455.17      437.61     42.15 o 
   9  -9   4      703.72      718.49     16.63 o 
  10  -9   4      272.05      279.79     13.19 o 
  11  -9   4      174.45      178.26      8.76 o 
  -8  -8   4      225.83      202.47     43.24 o 
  -7  -8   4        6.42       -9.06      9.06 o 
  -6  -8   4      829.34      876.91     56.77 o 
  -5  -8   4        0.73       11.99     14.57 o 
  -4  -8   4       26.41       23.94     18.59 o 
  -3  -8   4      444.44      472.78     16.67 o 
  -2  -8   4      780.43      785.29     11.50 o 
  -1  -8   4      365.37      389.88      9.63 o 
   0  -8   4      907.57      887.47     36.71 o 
   1  -8   4      149.93      125.89      8.77 o 
   2  -8   4      168.20      168.18      8.71 o 
   3  -8   4      448.21      431.96     14.88 o 
   4  -8   4      994.53     1025.90     26.28 o 
   5  -8   4     1773.97     1723.18    172.10 o 
   6  -8   4      560.20      589.08     19.91 o 
   7  -8   4       63.49       67.87      9.57 o 
   8  -8   4      410.74      400.43      9.03 o 
   9  -8   4       16.19       21.12     17.81 o 
  10  -8   4      341.99      339.22     12.34 o 
  11  -8   4       31.78       44.80      7.38 o 
  -9  -7   4      148.05      138.50     57.99 o 
  -8  -7   4        9.02        1.50     22.40 o 
  -7  -7   4       32.89       33.44      9.58 o 
  -6  -7   4      309.94      338.33     22.04 o 
  -5  -7   4      892.65      616.67    159.70 o 
  -4  -7   4        2.89        7.80     11.23 o 
  -3  -7   4        1.53        4.68     10.39 o 
  -2  -7   4      825.44      780.50     11.80 o 
  -1  -7   4       78.46       66.95      8.86 o 
   0  -7   4     1771.46     1531.84     81.84 o 
   1  -7   4      532.35      564.21     22.15 o 
   2  -7   4      937.77      912.91     41.16 o 
   3  -7   4     2511.58     2671.68     69.14 o 
   4  -7   4      190.00      157.39      8.23 o 
   5  -7   4     1768.96     1845.33     37.49 o 
   6  -7   4       26.20       33.20      8.49 o 
   7  -7   4      496.00      501.20      8.51 o 
   8  -7   4      188.53      191.35      8.30 o 
   9  -7   4      171.89      170.12      8.18 o 
  10  -7   4      245.73      240.52      7.85 o 
  11  -7   4       11.26       16.49     12.21 o 
 -10  -6   4       60.95       58.09      9.31 o 
  -9  -6   4      124.48      138.34     30.37 o 
  -8  -6   4      150.90      173.37      9.61 o 
  -7  -6   4       18.93       37.81      9.46 o 
  -6  -6   4      568.78      544.14     11.37 o 
  -5  -6   4     1295.94     1223.79     25.60 o 
  -4  -6   4      481.61      504.38     11.86 o 
  -3  -6   4      465.92      395.67     18.25 o 
  -2  -6   4      576.78      538.05     18.28 o 
  -1  -6   4     4647.20     3211.87    992.48 o 
   0  -6   4     1078.63     1249.43     24.10 o 
   1  -6   4      408.40      397.04     10.30 o 
   2  -6   4     1812.14     1830.35     50.99 o 
   3  -6   4      856.42      955.80     24.28 o 
   4  -6   4      217.74      169.52      8.30 o 
   5  -6   4      250.63      245.85     19.67 o 
   6  -6   4       92.15       82.19      7.37 o 
   7  -6   4      463.58      488.23     10.24 o 
   8  -6   4      498.66      501.67     36.88 o 
   9  -6   4       40.39       51.12      7.61 o 
  10  -6   4       94.72      110.51     21.59 o 
  11  -6   4      274.07      236.21     15.02 o 
 -10  -5   4      184.91      188.16     13.79 o 
  -9  -5   4       19.97       44.76      9.10 o 
  -8  -5   4      345.91      355.62     31.21 o 
  -7  -5   4       84.95       85.00      9.58 o 
  -6  -5   4     3638.72     3115.00   1161.44 o 
  -5  -5   4     2975.49     3035.41    159.86 o 
  -4  -5   4        9.09        3.43      9.97 o 
  -3  -5   4     3071.26     3482.59    176.37 o 
  -2  -5   4      107.62      121.84     11.59 o 
  -1  -5   4    10726.70    10497.68    576.21 o 
   0  -5   4      141.91      170.38     12.69 o 
   1  -5   4      618.41      584.46     31.14 o 
   2  -5   4        7.84        6.93      9.10 o 
   3  -5   4     1648.96     1918.37     71.32 o 
   4  -5   4      132.81      167.72      8.68 o 
   5  -5   4       96.82      117.27     11.95 o 
   6  -5   4      610.26      612.32     12.96 o 
   7  -5   4      111.04       89.46     10.39 o 
   8  -5   4       32.91       54.26     18.19 o 
   9  -5   4      120.78      116.80     14.98 o 
  10  -5   4     1013.62     1045.02     56.90 o 
  11  -5   4      104.70       88.97      7.81 o 
 -11  -4   4      178.57      157.61     20.18 o 
 -10  -4   4        2.25       -9.18      9.18 o 
  -9  -4   4      196.48      180.41     18.87 o 
  -8  -4   4     1003.11     1022.55     42.29 o 
  -7  -4   4        9.23        6.35      9.39 o 
  -6  -4   4     4465.11     4622.51    324.29 o 
  -5  -4   4      264.95      218.19     28.37 o 
  -4  -4   4     2217.09     2361.88    137.10 o 
  -3  -4   4      240.55      276.23     30.69 o 
  -2  -4   4     5431.06     5530.06    272.02 o 
  -1  -4   4      414.32      463.80     13.56 o 
   0  -4   4     1007.53     1086.32     25.36 o 
   1  -4   4       61.67       61.14     10.66 o 
   2  -4   4       56.77       44.31     10.19 o 
   3  -4   4     1073.78     1074.98     12.19 o 
   4  -4   4       77.85       90.12      9.78 o 
   5  -4   4     2740.44     2787.48    212.09 o 
   6  -4   4       47.78       53.63      9.20 o 
   7  -4   4      631.74      620.83     18.47 o 
   8  -4   4      592.88      595.44     11.51 o 
   9  -4   4      539.03      544.65     15.83 o 
  10  -4   4      610.54      595.27     18.37 o 
  11  -4   4       26.71       20.92      7.24 o 
 -11  -3   4      305.10      308.92     28.99 o 
 -10  -3   4        7.70        8.96      8.93 o 
  -9  -3   4     1100.94     1104.53     54.55 o 
  -8  -3   4       40.88       55.87     14.55 o 
  -7  -3   4     1381.69     1488.14     19.38 o 
  -6  -3   4        3.35       11.27     11.39 o 
  -5  -3   4     1922.56     1920.77     15.73 o 
  -4  -3   4      104.87      129.37     11.95 o 
  -3  -3   4     3411.94     3929.87    120.80 o 
  -2  -3   4      471.06      504.82     69.37 o 
  -1  -3   4      789.46      734.84     91.08 o 
   0  -3   4       98.63      100.87     10.73 o 
   1  -3   4     4024.36     4057.67    288.72 o 
   2  -3   4       59.38       81.08     10.85 o 
   3  -3   4       25.35       38.50     10.61 o 
   4  -3   4       14.44       26.50     11.05 o 
   5  -3   4     1952.18     1796.21    175.19 o 
   6  -3   4      337.66      342.65     16.04 o 
   7  -3   4      690.71      690.74     28.14 o 
   8  -3   4        7.13       30.09     12.99 o 
   9  -3   4      429.67      457.64     16.06 o 
  10  -3   4       12.86       16.97      7.07 o 
  11  -3   4      162.10      169.92      7.75 o 
 -11  -2   4       19.14       16.86      8.79 o 
 -10  -2   4     1433.45     1479.84     31.34 o 
  -9  -2   4       56.81       60.37     18.67 o 
  -8  -2   4      472.29      480.82     10.81 o 
  -7  -2   4      427.40      416.40     11.08 o 
  -6  -2   4       68.53       64.17     10.36 o 
  -5  -2   4       78.88       99.24     11.25 o 
  -4  -2   4       61.51       67.42     12.84 o 
  -3  -2   4      748.87      752.52     37.53 o 
  -2  -2   4     1385.30     1339.95     80.95 o 
  -1  -2   4      402.23      463.30     16.44 o 
   0  -2   4      418.98      447.18     17.04 o 
   1  -2   4      548.54      610.40     47.92 o 
   2  -2   4     1191.05     1123.09     34.19 o 
   3  -2   4      124.83      114.37     13.13 o 
   4  -2   4     2232.70     2263.73    125.49 o 
   5  -2   4      136.98      143.64     10.65 o 
   6  -2   4      929.20      971.25     74.78 o 
   7  -2   4       11.41       30.46      8.94 o 
   8  -2   4      170.65      147.18      8.34 o 
   9  -2   4      512.90      517.62     17.45 o 
  10  -2   4       83.56       92.06     15.22 o 
  11  -2   4      355.47      324.49     13.45 o 
 -12  -1   4       32.74       10.05      9.43 o 
 -11  -1   4      299.01      267.02     19.39 o 
 -10  -1   4      429.96      427.95     12.32 o 
  -9  -1   4       47.72       35.77      7.85 o 
  -8  -1   4       10.15       14.96      7.94 o 
  -7  -1   4        9.10       13.99      8.35 o 
  -6  -1   4      444.44      422.70      9.25 o 
  -5  -1   4       15.71       35.75      9.06 o 
  -4  -1   4      476.80      496.37     17.87 o 
  -3  -1   4      501.81      490.16     18.81 o 
  -2  -1   4     2840.55     2726.93     98.21 o 
  -1  -1   4      120.34      144.79     12.95 o 
   0  -1   4     8963.65     9057.01    266.03 o 
   1  -1   4    15319.98    15126.57    243.01 o 
   2  -1   4      319.41      320.30     36.77 o 
   3  -1   4      290.61      267.29     13.39 o 
   4  -1   4       11.02       15.87     11.05 o 
   5  -1   4     2115.18     2169.36    116.66 o 
   6  -1   4     1807.50     1773.90    226.88 o 
   7  -1   4       23.22       31.95      9.94 o 
   8  -1   4     1054.08     1070.42     49.34 o 
   9  -1   4        6.13        7.32     16.89 o 
  10  -1   4      231.56      222.65     10.27 o 
  11  -1   4        6.85       10.97      7.58 o 
 -12   0   4       14.87       12.07      7.75 o 
 -11   0   4      225.85      184.54     27.91 o 
 -10   0   4       58.48       46.36     14.42 o 
  -9   0   4        2.91       21.45      7.80 o 
  -8   0   4      906.02      957.59     16.70 o 
  -7   0   4      534.25      527.19     21.52 o 
  -6   0   4      187.28      174.28     39.63 o 
  -5   0   4     1411.55     1379.14    108.89 o 
  -4   0   4     2661.80     2608.37    180.85 o 
  -3   0   4       13.19       15.86     10.70 o 
  -2   0   4      366.47      302.53     22.92 o 
  -1   0   4       65.77       76.31     10.31 o 
   0   0   4     2527.79     2653.63     67.78 o 
   1   0   4     1623.54     1611.85     26.63 o 
   2   0   4      383.39      483.33     23.67 o 
   3   0   4     3183.30     3151.77     57.89 o 
   4   0   4      114.45      101.30     10.56 o 
   5   0   4     2314.21     2456.01    118.53 o 
   6   0   4       32.09       52.60     10.03 o 
   7   0   4      466.43      468.18     14.03 o 
   8   0   4      123.65      123.25      9.56 o 
   9   0   4      184.20      161.91     27.40 o 
  10   0   4      108.37      119.35      9.40 o 
 -12   1   4       29.87       37.04      7.53 o 
 -11   1   4      272.78      260.80     10.06 o 
 -10   1   4      406.45      418.00      8.49 o 
  -9   1   4        2.32       -2.93      7.81 o 
  -8   1   4      410.20      360.07     36.24 o 
  -7   1   4      834.69      835.56     52.33 o 
  -6   1   4      847.41      844.08     22.86 o 
  -5   1   4      416.48      392.91      9.61 o 
  -4   1   4      353.78      329.53     14.70 o 
  -3   1   4      981.39      966.66     28.96 o 
  -2   1   4      551.39      667.96     20.04 o 
  -1   1   4      324.99      374.00     12.20 o 
   0   1   4     9469.62     7828.65   1845.53 o 
   1   1   4      154.36      138.51     18.14 o 
   2   1   4      335.27      251.91     25.20 o 
   3   1   4      674.19      642.49     12.20 o 
   4   1   4     2750.46     2722.55     30.33 o 
   5   1   4      572.36      532.90     15.98 o 
   6   1   4      427.83      443.72     10.85 o 
   7   1   4      636.83      596.26     39.44 o 
   8   1   4       71.80       76.74     11.12 o 
   9   1   4      221.20      246.20     12.35 o 
  10   1   4       44.11       22.32      9.23 o 
 -12   2   4      104.86      123.25      9.68 o 
 -11   2   4       86.54      107.58     12.81 o 
 -10   2   4      168.54      172.54     35.75 o 
  -9   2   4      180.95      174.10     13.17 o 
  -8   2   4      470.35      464.62     21.06 o 
  -7   2   4       90.44       82.24      9.30 o 
  -6   2   4      617.85      533.50     59.67 o 
  -5   2   4       96.57      129.54     11.42 o 
  -4   2   4      103.59      103.22      8.04 o 
  -3   2   4     2062.62     2025.48     64.76 o 
  -2   2   4      154.35      162.28      9.49 o 
  -1   2   4       48.02       42.78     12.14 o 
   0   2   4      388.14      373.56     41.91 o 
   1   2   4     3578.55     3769.77     78.10 o 
   2   2   4      504.05      474.84     21.56 o 
   3   2   4      189.46      187.96     11.00 o 
   4   2   4      678.30      558.64     89.82 o 
   5   2   4      227.02      223.86     10.60 o 
   6   2   4      219.63      206.41     14.94 o 
   7   2   4      107.84      123.59     10.79 o 
   8   2   4       21.09       23.95      9.47 o 
   9   2   4      270.18      200.78      9.64 o 
 -12   3   4       36.20       40.39     11.17 o 
 -11   3   4      435.80      423.19      8.48 o 
 -10   3   4      162.95      154.28     28.71 o 
  -9   3   4      599.20      611.72      9.13 o 
  -8   3   4      385.74      364.30      8.85 o 
  -7   3   4        6.54       23.24      8.22 o 
  -6   3   4     1367.23     1399.41     66.93 o 
  -5   3   4      276.28      256.16     12.08 o 
  -4   3   4     1600.48     1584.18     50.39 o 
  -3   3   4      546.72      545.77     16.56 o 
  -2   3   4      489.55      482.69     32.74 o 
  -1   3   4     3490.38     3206.26    144.48 o 
   0   3   4      612.52      587.79    142.22 o 
   1   3   4      308.81      304.32     11.57 o 
   2   3   4       11.89       24.57     10.12 o 
   3   3   4      476.94      461.54     31.81 o 
   4   3   4      224.55      217.97     50.94 o 
   5   3   4      146.07      152.23     24.86 o 
   6   3   4     1193.80     1269.13     17.93 o 
   7   3   4      226.37      253.28     11.53 o 
   8   3   4        6.93       16.46      9.32 o 
   9   3   4        5.84       -3.18      9.25 o 
 -12   4   4       52.30       55.93      7.82 o 
 -11   4   4       73.87       78.73     12.96 o 
 -10   4   4        8.76       18.46     11.90 o 
  -9   4   4      532.12      491.33     13.33 o 
  -8   4   4       28.37       19.41      9.76 o 
  -7   4   4      181.83      202.51     11.27 o 
  -6   4   4      139.66      151.63      7.41 o 
  -5   4   4      336.42      369.48     17.83 o 
  -4   4   4      576.04      478.80     66.73 o 
  -3   4   4      129.05      134.36      8.18 o 
  -2   4   4       41.01       28.80      7.87 o 
  -1   4   4      411.62      369.08     27.10 o 
   0   4   4     1563.27     1563.03     40.34 o 
   1   4   4      379.93      378.80     36.65 o 
   2   4   4      418.15      380.18     38.21 o 
   3   4   4     2673.95     2594.96    186.44 o 
   4   4   4      927.17      937.89     12.03 o 
   5   4   4      167.89      164.80     32.50 o 
   6   4   4       89.62       87.70     13.96 o 
   7   4   4      378.18      387.85     38.34 o 
   8   4   4       23.79       29.05      9.23 o 
 -11   5   4        0.26       -0.55      7.73 o 
 -10   5   4      232.98      220.51     13.75 o 
  -9   5   4      118.01      114.85     15.49 o 
  -8   5   4        1.28       -1.10      9.35 o 
  -7   5   4        2.69        6.70      6.85 o 
  -6   5   4        8.54        0.98      7.10 o 
  -5   5   4      294.08      269.77     10.02 o 
  -4   5   4       95.58       97.01      7.98 o 
  -3   5   4       14.57       17.69      7.47 o 
  -2   5   4      834.12      775.48    183.48 o 
  -1   5   4      124.91      140.29      9.04 o 
   0   5   4     3061.19     2846.17    304.12 o 
   1   5   4      309.15      328.05      9.29 o 
   2   5   4       44.96       50.98      9.01 o 
   3   5   4      135.70      144.94     14.90 o 
   4   5   4      334.84      305.10     78.33 o 
   5   5   4      389.50      336.71     12.45 o 
   6   5   4        3.14       11.18      9.06 o 
   7   5   4        6.30       15.01      9.02 o 
 -11   6   4      129.31      135.79     10.10 o 
 -10   6   4      138.35      137.89      7.72 o 
  -9   6   4       16.67       13.50      7.60 o 
  -8   6   4       48.72       57.93      6.69 o 
  -7   6   4       19.34       20.94      7.53 o 
  -6   6   4      453.07      434.10     16.25 o 
  -5   6   4      762.30      771.49     45.17 o 
  -4   6   4      269.19      208.51     32.37 o 
  -3   6   4      910.40      918.78     22.78 o 
  -2   6   4      219.90      239.91      9.72 o 
  -1   6   4      643.73      547.71    104.97 o 
   0   6   4      257.39      259.44     11.35 o 
   1   6   4      616.43      679.46     16.86 o 
   2   6   4      375.39      356.31      8.81 o 
   3   6   4       18.20       23.69      9.72 o 
   4   6   4       35.94       33.48      9.35 o 
   5   6   4       25.16       27.16      9.22 o 
   6   6   4       58.39       42.22      9.18 o 
   7   6   4       19.63       12.94     13.37 o 
 -10   7   4        0.58        3.68      8.67 o 
  -9   7   4       94.62       99.36     14.98 o 
  -8   7   4       36.63       60.42      7.07 o 
  -7   7   4       30.02       40.22      6.66 o 
  -6   7   4     1227.53     1252.58     43.47 o 
  -5   7   4       37.99       48.54      7.04 o 
  -4   7   4      206.32      205.08     13.16 o 
  -3   7   4      246.22      261.48      8.79 o 
  -2   7   4      494.30      515.86     19.62 o 
  -1   7   4      770.26      777.89     13.82 o 
   0   7   4       20.52       40.12      8.35 o 
   1   7   4      271.85      299.70      8.56 o 
   2   7   4        3.21       16.32     10.59 o 
   3   7   4       38.10       44.87      7.86 o 
   4   7   4       74.48       60.17      7.57 o 
   5   7   4      176.33      139.66     44.15 o 
 -10   8   4       10.40       13.27     13.00 o 
  -9   8   4      361.95      345.15     17.72 o 
  -8   8   4       12.74       11.24      7.33 o 
  -7   8   4       29.10       32.20     10.14 o 
  -6   8   4      717.95      701.55     21.98 o 
  -5   8   4      381.32      393.36      9.64 o 
  -4   8   4      657.92      672.26      8.00 o 
  -3   8   4      257.10      232.65      8.20 o 
  -2   8   4      334.43      346.05      8.40 o 
  -1   8   4       86.95       70.95     17.44 o 
   0   8   4      408.75      428.68      8.80 o 
   1   8   4      292.09      291.85     10.41 o 
   2   8   4       97.04      120.44      7.79 o 
   3   8   4        2.51       -1.36     12.66 o 
   4   8   4       42.43       61.00      7.87 o 
  -9   9   4       93.79       91.05      6.60 o 
  -8   9   4       53.69       64.92      8.52 o 
  -7   9   4       84.51       99.20      8.70 o 
  -6   9   4       12.32       22.92      7.20 o 
  -5   9   4      788.97      796.74     28.91 o 
  -4   9   4       99.27      109.51      7.68 o 
  -3   9   4        1.98       -5.58      8.42 o 
  -2   9   4        7.48       13.18      9.08 o 
  -1   9   4      506.77      570.67     17.87 o 
   0   9   4      223.35      215.71     15.98 o 
   1   9   4       11.14       26.04      7.71 o 
   2   9   4        5.69       -7.54      7.54 o 
   3   9   4       10.98       21.30      7.57 o 
  -7  10   4      154.50      142.08      6.78 o 
  -6  10   4       63.59       67.29      9.44 o 
  -5  10   4      178.77      177.04      7.90 o 
  -4  10   4      114.28      135.07      7.59 o 
  -3  10   4       14.55       14.52     11.93 o 
  -2  10   4        3.96       14.28      7.49 o 
  -1  10   4      132.04      139.09      7.80 o 
   0  10   4       22.50       30.13     12.00 o 
   1  10   4       96.71      122.58     21.11 o 
  -1 -14   5        5.76       14.75      8.31 o 
   0 -14   5      139.07      132.29     11.18 o 
   1 -14   5       40.79       31.81      8.16 o 
   2 -14   5      131.10      150.70      7.71 o 
   3 -14   5      506.23      499.09     12.83 o 
   4 -14   5       16.74       19.52      7.60 o 
   5 -14   5      517.17      527.44      7.89 o 
   6 -14   5        0.49        7.49      6.97 o 
  -3 -13   5        5.68       19.21      9.34 o 
  -2 -13   5      242.64      259.14      8.27 o 
  -1 -13   5      271.48      262.20      9.30 o 
   0 -13   5      696.58      630.42     65.15 o 
   1 -13   5      117.90      117.13     23.25 o 
   2 -13   5      294.96      244.12     63.52 o 
   3 -13   5        0.11        7.76      7.37 o 
   4 -13   5      257.58      263.89      8.77 o 
   5 -13   5        2.03       -6.46      6.85 o 
   6 -13   5      147.66      152.50      6.86 o 
   7 -13   5        7.71        9.18      6.61 o 
   8 -13   5        3.36        7.04      6.54 o 
  -5 -12   5      192.86      186.52     25.13 o 
  -4 -12   5       93.57       91.89     12.72 o 
  -3 -12   5      466.79      354.34     80.87 o 
  -2 -12   5        6.73        4.02      7.43 o 
  -1 -12   5     1062.46      865.29    173.52 o 
   0 -12   5        9.59       10.88      7.41 o 
   1 -12   5      463.64      428.76     17.31 o 
   2 -12   5       12.11       13.71      7.58 o 
   3 -12   5      136.81      146.17     15.83 o 
   4 -12   5      171.80      178.62      6.98 o 
   5 -12   5       10.66       15.14      6.57 o 
   6 -12   5        2.68       -6.17      6.41 o 
   7 -12   5      228.02      240.08     11.23 o 
   8 -12   5      226.18      210.07     23.10 o 
   9 -12   5      206.67      205.18      6.92 o 
  -6 -11   5      528.85      571.78     34.93 o 
  -5 -11   5       48.61       47.67     12.99 o 
  -4 -11   5      707.99      662.50     86.37 o 
  -3 -11   5      342.66      317.03     10.58 o 
  -2 -11   5      302.19      299.74      8.52 o 
  -1 -11   5      135.75      128.69      7.98 o 
   0 -11   5      698.65      653.57     29.47 o 
   1 -11   5      200.67      206.82      8.38 o 
   2 -11   5      365.91      251.87     69.10 o 
   3 -11   5      106.47      103.24      7.50 o 
   4 -11   5      753.33      781.36     16.38 o 
   5 -11   5      752.47      726.29     36.56 o 
   6 -11   5      196.22      195.06     14.99 o 
   7 -11   5        8.42       15.06      6.40 o 
   8 -11   5      176.32      188.93      6.77 o 
   9 -11   5       55.71       40.95      8.89 o 
  10 -11   5       87.41       81.15      7.73 o 
  -7 -10   5      372.68      406.86     10.91 o 
  -6 -10   5      193.29      211.18     20.93 o 
  -5 -10   5      460.55      447.90     20.89 o 
  -4 -10   5       62.26       65.20      7.84 o 
  -3 -10   5      116.52       97.22     10.93 o 
  -2 -10   5       11.30        9.42      7.86 o 
  -1 -10   5       44.37       43.79      8.04 o 
   0 -10   5       84.66       76.24      8.12 o 
   1 -10   5     1772.17     1657.67     86.19 o 
   2 -10   5       18.51       24.00      7.08 o 
   3 -10   5      121.10      130.83      7.54 o 
   4 -10   5      528.50      511.17     10.91 o 
   5 -10   5      535.32      563.57     17.07 o 
   6 -10   5        9.92       16.24      6.76 o 
   7 -10   5        4.32       24.66     13.36 o 
   8 -10   5        0.38        8.61      8.75 o 
   9 -10   5      230.34      233.97      8.01 o 
  10 -10   5       33.46       36.02      7.71 o 
  -8  -9   5      106.31      123.73      9.65 o 
  -7  -9   5      367.21      408.93     20.52 o 
  -6  -9   5       12.33        9.99      9.32 o 
  -5  -9   5      118.21      152.49     16.59 o 
  -4  -9   5       47.96       36.74      9.90 o 
  -3  -9   5        3.89       10.38      8.27 o 
  -2  -9   5     2657.27     2154.22    408.82 o 
  -1  -9   5     2302.73     2319.52     23.91 o 
   0  -9   5      108.85      106.06      8.53 o 
   1  -9   5       52.96       42.19      8.91 o 
   2  -9   5      235.50      232.28     17.53 o 
   3  -9   5        3.80       12.18      7.18 o 
   4  -9   5      651.57      686.16     13.38 o 
   5  -9   5      230.27      234.67     21.36 o 
   6  -9   5      154.05      157.65     25.93 o 
   7  -9   5       23.27       32.08      6.85 o 
   8  -9   5       21.59       37.77      6.50 o 
   9  -9   5      171.55      174.44     13.87 o 
  10  -9   5       27.33       40.86     10.35 o 
  11  -9   5      215.92      157.06     18.98 o 
  -9  -8   5       79.60       76.96      9.79 o 
  -8  -8   5        9.61       19.28      9.12 o 
  -7  -8   5      142.02      117.10     47.19 o 
  -6  -8   5      273.90      322.01     13.68 o 
  -5  -8   5     1279.14     1307.24    116.45 o 
  -4  -8   5      402.68      429.21     11.56 o 
  -3  -8   5      158.62      181.63     10.57 o 
  -2  -8   5      139.87      146.17     10.68 o 
  -1  -8   5     1089.02     1029.72     14.26 o 
   0  -8   5      140.12      103.93     18.33 o 
   1  -8   5      776.19      730.14     18.48 o 
   2  -8   5      276.72      249.44     10.74 o 
   3  -8   5        3.44        5.07      7.20 o 
   4  -8   5        2.02        8.33      7.42 o 
   5  -8   5       45.82       56.68      7.22 o 
   6  -8   5      375.66      373.73      7.76 o 
   7  -8   5      287.17      274.82     34.34 o 
   8  -8   5      223.98      228.46     14.27 o 
   9  -8   5        4.83       22.92      7.51 o 
  10  -8   5      402.15      396.26     35.76 o 
  11  -8   5      119.76      116.06      8.41 o 
  -9  -7   5        1.75       10.63     13.58 o 
  -8  -7   5      850.49      901.42     41.48 o 
  -7  -7   5        4.86       -3.95     31.65 o 
  -6  -7   5      139.89      116.34     36.22 o 
  -5  -7   5       73.26       82.02     11.77 o 
  -4  -7   5      262.80      274.65    130.10 o 
  -3  -7   5      173.99      204.11     33.55 o 
  -2  -7   5      656.86      634.65     31.54 o 
  -1  -7   5       21.15       20.98     10.39 o 
   0  -7   5       64.21       85.88      9.74 o 
   1  -7   5       64.78       88.42      8.01 o 
   2  -7   5       14.73       31.16      7.66 o 
   3  -7   5      108.54       97.43      7.48 o 
   4  -7   5     1108.61     1104.98     75.32 o 
   5  -7   5     1219.05     1278.91     39.17 o 
   6  -7   5        2.40        6.48      7.10 o 
   7  -7   5      115.33      124.87      8.51 o 
   8  -7   5      505.45      498.08     15.87 o 
   9  -7   5      350.07      372.44     49.30 o 
  10  -7   5      275.46      287.18     11.34 o 
  11  -7   5        8.41       23.81      9.31 o 
 -10  -6   5      145.18      159.59      9.45 o 
  -9  -6   5      194.81      202.81     12.93 o 
  -8  -6   5      206.98      161.20     44.33 o 
  -7  -6   5      383.04      432.01     44.95 o 
  -6  -6   5      254.01      306.11     24.45 o 
  -5  -6   5     1794.20     1954.48     79.18 o 
  -4  -6   5      847.91      918.99     77.09 o 
  -3  -6   5      172.98      231.95     11.01 o 
  -2  -6   5        7.11       -0.92     10.32 o 
  -1  -6   5      683.53      647.83     62.64 o 
   0  -6   5     2363.00     1040.01    683.22 o 
   1  -6   5     1311.88     1209.14    160.15 o 
   2  -6   5     1379.51     1377.09     57.27 o 
   3  -6   5      201.66      192.10     16.98 o 
   4  -6   5       18.93       25.85      7.29 o 
   5  -6   5     1163.26     1155.57     31.40 o 
   6  -6   5      674.75      758.30     30.66 o 
   7  -6   5      592.60      574.30     27.16 o 
   8  -6   5      327.97      346.72     13.90 o 
   9  -6   5      113.46      111.29      9.65 o 
  10  -6   5       57.44       66.63      7.49 o 
  11  -6   5      143.92      148.64      7.71 o 
 -10  -5   5      547.32      590.55     31.88 o 
  -9  -5   5       22.21       26.11      8.86 o 
  -8  -5   5        1.08       -7.51      9.22 o 
  -7  -5   5      271.38      283.36     11.94 o 
  -6  -5   5      543.26      562.31     28.95 o 
  -5  -5   5      300.94      286.92     11.30 o 
  -4  -5   5       95.49       79.25     17.31 o 
  -3  -5   5     1345.02     1303.72     68.75 o 
  -2  -5   5       45.09       72.52     11.40 o 
  -1  -5   5      344.68      262.25     15.45 o 
   0  -5   5       15.50       36.07     24.44 o 
   1  -5   5       66.93       34.07      9.36 o 
   2  -5   5      445.24      420.36     12.37 o 
   3  -5   5       30.15       28.42      8.42 o 
   4  -5   5      682.33      625.93     30.04 o 
   5  -5   5       51.61       60.18     12.08 o 
   6  -5   5      547.73      571.03     11.94 o 
   7  -5   5      414.93      429.26     13.92 o 
   8  -5   5      105.93      105.36     16.40 o 
   9  -5   5      523.80      531.74     23.44 o 
  10  -5   5      251.61      241.19      7.99 o 
  11  -5   5      525.35      480.57     18.56 o 
 -11  -4   5       45.03       75.54      9.49 o 
 -10  -4   5      485.03      507.02     10.34 o 
  -9  -4   5        8.19       13.24      9.07 o 
  -8  -4   5      329.04      293.32     35.83 o 
  -7  -4   5       15.74       26.09     13.62 o 
  -6  -4   5     2534.65     2470.10     23.10 o 
  -5  -4   5      427.83      370.14    121.31 o 
  -4  -4   5        1.41        3.27     10.60 o 
  -3  -4   5       48.49       32.21     10.93 o 
  -2  -4   5       23.88       52.62     12.56 o 
  -1  -4   5     1741.21     1668.82     33.79 o 
   0  -4   5      154.41      166.43     19.13 o 
   1  -4   5     2281.27     2171.38     87.16 o 
   2  -4   5       75.11       62.96      8.72 o 
   3  -4   5       90.12      123.20     10.65 o 
   4  -4   5     1364.30     1433.18     31.87 o 
   5  -4   5      911.39      854.75     87.46 o 
   6  -4   5     2075.12     1977.25    158.04 o 
   7  -4   5        1.55       -3.73      7.95 o 
   8  -4   5     1181.07     1137.34    129.76 o 
   9  -4   5        8.24       22.57      7.21 o 
  10  -4   5      249.00      251.10      9.84 o 
  11  -4   5       93.70       89.92      7.46 o 
 -11  -3   5      165.67      170.74      7.73 o 
 -10  -3   5        3.21        5.74     12.58 o 
  -9  -3   5      390.47      423.13     15.14 o 
  -8  -3   5      414.74      455.92     10.50 o 
  -7  -3   5      171.14      189.16     10.59 o 
  -6  -3   5       64.27       73.29     18.56 o 
  -5  -3   5       21.05       31.02     10.46 o 
  -4  -3   5     1987.13     1690.32    207.68 o 
  -3  -3   5      306.52      328.08     12.82 o 
  -2  -3   5      435.27      359.00     38.53 o 
  -1  -3   5      200.64      146.89     26.28 o 
   0  -3   5      436.25      446.79     14.79 o 
   1  -3   5       20.05       16.08      9.96 o 
   2  -3   5      321.99      347.32     11.19 o 
   3  -3   5     7089.28     7537.82    136.25 o 
   4  -3   5       29.76       30.38      8.75 o 
   5  -3   5     2385.05     2199.71    434.78 o 
   6  -3   5        8.73       -3.48     11.72 o 
   7  -3   5      750.52      707.00    101.59 o 
   8  -3   5      334.49      318.65     24.42 o 
   9  -3   5       20.90       25.39      7.54 o 
  10  -3   5      212.28      238.38     11.54 o 
  11  -3   5        0.62       16.24      7.32 o 
 -11  -2   5      194.59      186.94     12.05 o 
 -10  -2   5      108.56      113.53      7.70 o 
  -9  -2   5      213.51      211.12      8.17 o 
  -8  -2   5      141.32      140.15     10.12 o 
  -7  -2   5      842.20      875.77     13.46 o 
  -6  -2   5      209.90      252.17     28.02 o 
  -5  -2   5      107.18       81.61     12.63 o 
  -4  -2   5       45.20       23.68     13.52 o 
  -3  -2   5      237.75      233.06     13.06 o 
  -2  -2   5      625.49      605.76     65.20 o 
  -1  -2   5       67.15       93.66     13.05 o 
   0  -2   5     9311.32     9632.21    248.56 o 
   1  -2   5      720.31      811.96     13.50 o 
   2  -2   5      102.57      126.42     12.16 o 
   3  -2   5      311.23      243.02     18.32 o 
   4  -2   5     1792.23     1812.63     31.86 o 
   5  -2   5      555.00      534.39     34.01 o 
   6  -2   5      259.81      256.28     10.60 o 
   7  -2   5     1327.75     1360.70    103.15 o 
   8  -2   5        8.92       13.36     10.26 o 
   9  -2   5      112.11      130.53      7.61 o 
  10  -2   5       51.67       51.56     11.51 o 
  11  -2   5      192.12      204.15      7.87 o 
 -12  -1   5      193.77      203.96      7.95 o 
 -11  -1   5        0.13        1.22      7.23 o 
 -10  -1   5      721.98      536.30    102.32 o 
  -9  -1   5        4.43        4.66     19.88 o 
  -8  -1   5      337.55      329.52     14.18 o 
  -7  -1   5      183.75      222.38      9.85 o 
  -6  -1   5      593.04      608.63     12.49 o 
  -5  -1   5      204.34      183.65     13.88 o 
  -4  -1   5      322.68      245.41     62.58 o 
  -3  -1   5     3530.10     3392.18    114.75 o 
  -2  -1   5       63.69       68.37     11.94 o 
  -1  -1   5     1203.20     1289.09     53.99 o 
   0  -1   5      820.05      817.82     28.26 o 
   1  -1   5     1325.34     1472.34     28.33 o 
   2  -1   5     2927.67     2807.38     19.89 o 
   3  -1   5     1093.17     1135.14     63.66 o 
   4  -1   5     5330.39     5569.36     30.35 o 
   5  -1   5        6.23        3.00     10.28 o 
   6  -1   5      552.75      533.59     18.33 o 
   7  -1   5      187.31      180.97     26.26 o 
   8  -1   5      290.96      296.29     12.93 o 
   9  -1   5      108.76      102.12      9.27 o 
  10  -1   5        1.59        8.78      7.26 o 
 -12   0   5        7.68       22.69      7.33 o 
 -11   0   5       95.62      112.26      7.64 o 
 -10   0   5      208.25      201.49     20.10 o 
  -9   0   5       98.02       99.24      7.98 o 
  -8   0   5       20.58       33.56      8.69 o 
  -7   0   5       96.39      129.59     12.04 o 
  -6   0   5      558.97      561.17     24.72 o 
  -5   0   5       25.93       45.97      8.71 o 
  -4   0   5     1214.84     1216.94     58.44 o 
  -3   0   5        7.93       27.04      8.53 o 
  -2   0   5       98.69      118.22      9.53 o 
  -1   0   5     4236.35     4357.73    128.11 o 
   0   0   5      110.29      124.79     11.42 o 
   1   0   5     3321.14     3337.27    269.53 o 
   2   0   5       13.76        4.72     11.64 o 
   3   0   5     1576.14     1377.44    122.89 o 
   4   0   5       64.32       74.69     13.19 o 
   5   0   5      338.34      305.59     15.39 o 
   6   0   5      586.89      511.29     90.56 o 
   7   0   5      164.16      158.46      9.99 o 
   8   0   5       45.22       57.59     10.63 o 
   9   0   5        0.22       -0.58     20.32 o 
  10   0   5      203.13      179.43     20.20 o 
 -12   1   5       57.15       66.58      7.71 o 
 -11   1   5      201.32      176.93     11.20 o 
 -10   1   5        1.15       10.06     18.63 o 
  -9   1   5      184.67      210.94      8.43 o 
  -8   1   5        7.13       19.25      8.02 o 
  -7   1   5      854.69      880.95     27.00 o 
  -6   1   5      479.74      437.58      9.36 o 
  -5   1   5      660.34      710.99     15.36 o 
  -4   1   5     2042.94     1927.78     54.25 o 
  -3   1   5      516.92      542.54     29.81 o 
  -2   1   5     2022.66     1957.48    224.73 o 
  -1   1   5      849.79      800.20     17.10 o 
   0   1   5     1640.82     1630.29     34.55 o 
   1   1   5      951.81      953.22     15.04 o 
   2   1   5      150.46      159.19     19.64 o 
   3   1   5     1376.47     1377.65     36.88 o 
   4   1   5      170.18      170.33     10.61 o 
   5   1   5      132.31      119.61     19.64 o 
   6   1   5        8.82       26.95     22.99 o 
   7   1   5      377.91      410.77     15.73 o 
   8   1   5       27.73       16.71     21.80 o 
   9   1   5       47.31       55.84     10.02 o 
 -12   2   5      351.60      359.12      8.42 o 
 -11   2   5       31.65       39.87      8.00 o 
 -10   2   5      899.31      792.51     70.17 o 
  -9   2   5       51.32       63.93      8.02 o 
  -8   2   5      828.05      784.44     73.44 o 
  -7   2   5      735.64      719.65     16.23 o 
  -6   2   5      230.09      265.63     12.54 o 
  -5   2   5     2286.48     2245.33    113.93 o 
  -4   2   5      218.63      212.71      8.60 o 
  -3   2   5      101.69       89.10      7.99 o 
  -2   2   5     2432.80     2240.97    331.44 o 
  -1   2   5      664.94      678.63     17.80 o 
   0   2   5     2712.12     2783.45     41.82 o 
   1   2   5       40.40       38.40     10.57 o 
   2   2   5      411.71      413.49     11.53 o 
   3   2   5       31.96       49.47     10.15 o 
   4   2   5      496.46      517.75     12.97 o 
   5   2   5      710.92      710.38     45.04 o 
   6   2   5       36.88       32.50     13.70 o 
   7   2   5      692.92      718.72     11.03 o 
   8   2   5       24.77       17.78      9.32 o 
   9   2   5       39.67       39.88      9.48 o 
 -12   3   5      151.40      146.98     17.48 o 
 -11   3   5      168.82      165.33     11.17 o 
 -10   3   5      296.84      293.76     11.89 o 
  -9   3   5      119.75      124.63     13.43 o 
  -8   3   5      146.49      155.17     10.72 o 
  -7   3   5      259.62      266.40     13.69 o 
  -6   3   5        7.55       15.18      7.23 o 
  -5   3   5     1490.91     1431.13     24.58 o 
  -4   3   5      105.35       83.33     10.10 o 
  -3   3   5      153.04      132.26      7.97 o 
  -2   3   5        0.32       -2.31      7.58 o 
  -1   3   5      386.56      369.96     11.52 o 
   0   3   5        2.11       10.72      8.79 o 
   1   3   5      758.48      717.17     10.10 o 
   2   3   5     1252.10     1219.70     13.05 o 
   3   3   5       27.07       26.58      9.87 o 
   4   3   5      444.60      451.83     14.57 o 
   5   3   5       73.90       73.95      9.72 o 
   6   3   5      435.85      450.31     14.57 o 
   7   3   5      315.65      331.56     32.32 o 
   8   3   5        8.74       22.76      9.04 o 
 -11   4   5      637.24      576.03     12.17 o 
 -10   4   5      250.62      241.84      7.92 o 
  -9   4   5        1.78       15.23      7.55 o 
  -8   4   5      237.20      233.32     10.84 o 
  -7   4   5      284.47      286.37     11.41 o 
  -6   4   5     1331.86     1272.75     18.91 o 
  -5   4   5       57.16       51.87      7.34 o 
  -4   4   5      208.18      161.29     25.20 o 
  -3   4   5       19.01       19.93      9.16 o 
  -2   4   5      350.09      301.34     69.32 o 
  -1   4   5     2689.26     2759.67     74.86 o 
   0   4   5       91.90       90.10      8.99 o 
   1   4   5     2223.13     1996.66    453.73 o 
   2   4   5       13.36       17.68     10.39 o 
   3   4   5       19.14       49.14     25.66 o 
   4   4   5      532.91      441.24    125.60 o 
   5   4   5      470.06      410.25     38.29 o 
   6   4   5      499.26      516.58     17.77 o 
   7   4   5       19.61       35.74     10.52 o 
   8   4   5      115.72      112.27      9.71 o 
 -11   5   5      500.79      460.32     15.95 o 
 -10   5   5      122.20      132.77      9.62 o 
  -9   5   5      150.80      136.81     13.47 o 
  -8   5   5        2.81       -0.33      6.68 o 
  -7   5   5      154.32      157.25      7.18 o 
  -6   5   5      227.25      227.63     29.84 o 
  -5   5   5       54.05       58.13      7.38 o 
  -4   5   5      479.74      483.98     30.22 o 
  -3   5   5       50.17       56.09      8.26 o 
  -2   5   5     1253.75     1255.19     43.55 o 
  -1   5   5       80.01       75.94     30.96 o 
   0   5   5      159.05      144.39     12.36 o 
   1   5   5     1005.56     1031.92     16.39 o 
   2   5   5      517.20      508.72      9.16 o 
   3   5   5        3.69       15.77     22.35 o 
   4   5   5       59.10       70.70      9.56 o 
   5   5   5       56.56       50.29      9.42 o 
   6   5   5        4.36        2.98     14.57 o 
   7   5   5       22.04        8.65     13.13 o 
 -10   6   5       76.72       82.90      8.76 o 
  -9   6   5       40.29       53.40      6.57 o 
  -8   6   5      134.54      127.48      6.70 o 
  -7   6   5       86.61       89.79      6.90 o 
  -6   6   5        7.96       10.59      6.75 o 
  -5   6   5     1489.78     1316.17    180.06 o 
  -4   6   5      203.03      214.49     21.14 o 
  -3   6   5        1.74       12.59      8.41 o 
  -2   6   5     1310.18     1350.73     44.93 o 
  -1   6   5      764.00      794.24     22.01 o 
   0   6   5      425.76      450.13     32.30 o 
   1   6   5      191.14      164.59     27.18 o 
   2   6   5        6.35       16.83      8.97 o 
   3   6   5        7.98        0.68      9.24 o 
   4   6   5        8.67       -2.37     20.68 o 
   5   6   5      133.03      133.43     12.80 o 
   6   6   5      191.75      187.16     24.12 o 
 -10   7   5       84.73       82.65      6.67 o 
  -9   7   5        0.26       -7.44      7.44 o 
  -8   7   5      460.68      434.31     12.73 o 
  -7   7   5       95.52      109.46     15.56 o 
  -6   7   5      214.68      231.37     11.14 o 
  -5   7   5     1617.99     1519.62    107.49 o 
  -4   7   5      780.79      787.42     35.98 o 
  -3   7   5      239.84      238.36     12.71 o 
  -2   7   5        6.05        6.38      8.83 o 
  -1   7   5      202.02      235.26     11.34 o 
   0   7   5        2.20        7.80      9.41 o 
   1   7   5       23.25       57.89     22.54 o 
   2   7   5       85.18       67.60     16.79 o 
   3   7   5        7.54        6.30      7.56 o 
   4   7   5      111.87      114.23     10.21 o 
   5   7   5        0.54        1.28      8.71 o 
  -9   8   5       27.74       17.75      7.31 o 
  -8   8   5      587.62      600.04     17.53 o 
  -7   8   5        9.10        4.24      6.57 o 
  -6   8   5      102.95      111.77      6.98 o 
  -5   8   5        4.19       13.41      8.10 o 
  -4   8   5      147.45      152.97      8.57 o 
  -3   8   5       58.92       74.71      7.53 o 
  -2   8   5      307.27      315.18      8.19 o 
  -1   8   5        2.45        6.50      7.80 o 
   0   8   5      288.74      293.14      8.44 o 
   1   8   5      133.81      133.85     10.48 o 
   2   8   5       11.44       16.60     10.40 o 
   3   8   5        3.91      -13.35     13.35 o 
  -8   9   5       23.04       10.93      8.91 o 
  -7   9   5       13.61       16.21      7.40 o 
  -6   9   5       30.08       36.21      6.60 o 
  -5   9   5      108.33      115.16      9.66 o 
  -4   9   5       49.96       64.19     14.19 o 
  -3   9   5        0.70        5.72     13.12 o 
  -2   9   5       35.54       39.05     12.55 o 
  -1   9   5       45.85       48.65     11.58 o 
   0   9   5      701.34      696.19      9.13 o 
   1   9   5      142.11      130.38      8.04 o 
  -5  10   5      427.75      420.85     65.46 o 
  -4  10   5        0.19        6.21      7.62 o 
  -3  10   5      190.33      187.57      8.11 o 
  -2  10   5      101.58       89.98     18.95 o 
  -1 -14   6      549.23      572.65     14.30 o 
   0 -14   6       38.99       53.15      8.05 o 
   1 -14   6       80.53       75.61      9.34 o 
   2 -14   6        0.10        7.61      7.21 o 
   3 -14   6      106.28      100.38      7.48 o 
   4 -14   6      136.35      131.82      7.73 o 
   5 -14   6      165.72      178.76      7.04 o 
   6 -14   6       60.37       60.72     10.85 o 
  -3 -13   6       14.60        6.95      7.69 o 
  -2 -13   6      221.38      229.52     25.83 o 
  -1 -13   6        3.38        0.30      9.13 o 
   0 -13   6      337.03      282.79     23.29 o 
   1 -13   6      422.81      398.46     10.11 o 
   2 -13   6       34.63       37.67      7.43 o 
   3 -13   6      111.76      125.20      7.73 o 
   4 -13   6       43.62       42.41      6.47 o 
   5 -13   6      376.22      394.27     16.35 o 
   6 -13   6        2.27        7.19      6.35 o 
   7 -13   6        3.64       12.77      6.50 o 
   8 -13   6      245.39      242.18     26.46 o 
  -5 -12   6       62.36       46.69      9.20 o 
  -4 -12   6        3.17       -0.99      7.39 o 
  -3 -12   6       95.92      102.87      7.82 o 
  -2 -12   6      706.83      641.31     38.69 o 
  -1 -12   6      300.09      246.16     36.23 o 
   0 -12   6      120.90      122.41      7.79 o 
   1 -12   6       38.88       43.92     12.42 o 
   2 -12   6      134.12      113.59     18.58 o 
   3 -12   6        1.04        4.30      6.65 o 
   4 -12   6       26.58       24.30      7.28 o 
   5 -12   6      492.17      533.92     14.05 o 
   6 -12   6      234.12      252.22      7.32 o 
   7 -12   6        1.87        2.36      6.43 o 
   8 -12   6       24.19       35.94      6.40 o 
   9 -12   6      302.63      297.70     24.99 o 
  -6 -11   6      236.89      285.21     22.26 o 
  -5 -11   6      456.53      513.79     17.36 o 
  -4 -11   6       57.52       54.50      7.74 o 
  -3 -11   6      577.19      606.90     24.35 o 
  -2 -11   6       22.35       31.66     12.04 o 
  -1 -11   6       56.87       61.05      7.78 o 
   0 -11   6       29.68       19.08      7.67 o 
   1 -11   6      287.96      298.64      8.71 o 
   2 -11   6     1018.27     1043.03     48.99 o 
   3 -11   6        5.00       13.01      7.00 o 
   4 -11   6       95.65      102.64      6.99 o 
   5 -11   6       23.79       17.97      6.86 o 
   6 -11   6      172.70      183.45      7.02 o 
   7 -11   6       54.14       60.90      8.57 o 
   8 -11   6       13.97       25.09      6.55 o 
   9 -11   6       79.44       91.49      6.66 o 
  -7 -10   6       71.09       96.21     10.99 o 
  -6 -10   6      492.36      554.82     28.60 o 
  -5 -10   6       61.92       74.34      9.37 o 
  -4 -10   6      186.72      185.86     16.43 o 
  -3 -10   6      277.83      273.18     14.08 o 
  -2 -10   6      355.35      408.72     32.12 o 
  -1 -10   6      381.10      368.72     23.86 o 
   0 -10   6     1073.89     1090.39     39.66 o 
   1 -10   6        8.01        4.53      8.07 o 
   2 -10   6       27.18       33.44      7.23 o 
   3 -10   6       22.51       36.15     11.33 o 
   4 -10   6       98.84      110.22      9.54 o 
   5 -10   6      637.61      700.65     14.09 o 
   6 -10   6      160.87      129.81     16.02 o 
   7 -10   6        1.64       13.10      6.53 o 
   8 -10   6      503.12      452.79     45.24 o 
   9 -10   6       43.36       37.39      7.79 o 
  10 -10   6      472.75      442.85     31.28 o 
  -8  -9   6       21.21        9.66      9.55 o 
  -7  -9   6      166.80      171.59     11.31 o 
  -6  -9   6       95.64      105.49     11.19 o 
  -5  -9   6      149.06      165.75      9.86 o 
  -4  -9   6      871.11      968.66    140.06 o 
  -3  -9   6       84.35      100.28      8.37 o 
  -2  -9   6      274.78      270.82     19.31 o 
  -1  -9   6        3.20        8.62     10.00 o 
   0  -9   6      370.79      355.15     10.53 o 
   1  -9   6      514.55      431.66     42.22 o 
   2  -9   6        7.89        8.07      7.72 o 
   3  -9   6      217.36      213.00     17.79 o 
   4  -9   6       30.28       21.15      7.17 o 
   5  -9   6      959.51      989.15     24.89 o 
   6  -9   6        2.26       10.96      7.17 o 
   7  -9   6      665.69      685.68     19.14 o 
   8  -9   6      209.00      207.39     17.65 o 
   9  -9   6      684.21      668.26     22.90 o 
  10  -9   6       30.68       29.89     13.36 o 
  -9  -8   6       86.85      109.34     13.86 o 
  -8  -8   6        1.42        6.08     16.14 o 
  -7  -8   6      978.99     1109.02     54.42 o 
  -6  -8   6       49.12       52.49      9.78 o 
  -5  -8   6      110.12       96.39     10.09 o 
  -4  -8   6      327.52      340.14     43.01 o 
  -3  -8   6      649.61      667.69     50.51 o 
  -2  -8   6      320.97      271.76     19.88 o 
  -1  -8   6        3.36        2.79      9.99 o 
   0  -8   6      353.38      239.03     38.65 o 
   1  -8   6      230.18      223.56     16.08 o 
   2  -8   6      202.32      158.68     23.27 o 
   3  -8   6      835.42      790.55     50.02 o 
   4  -8   6     1743.72     1847.91     63.49 o 
   5  -8   6      238.72      226.45     10.85 o 
   6  -8   6      506.55      536.37     15.25 o 
   7  -8   6      383.83      411.44      9.56 o 
   8  -8   6        1.02       -7.12      8.32 o 
   9  -8   6      314.89      298.85     38.44 o 
  10  -8   6        7.07       18.48      9.12 o 
  11  -8   6       79.17       64.31      7.53 o 
  -9  -7   6        1.56        5.15      9.04 o 
  -8  -7   6        3.49       -9.17      9.17 o 
  -7  -7   6      211.54      231.24     20.46 o 
  -6  -7   6      634.78      681.82     49.57 o 
  -5  -7   6        1.25       -2.29      9.68 o 
  -4  -7   6      247.31      305.54     15.11 o 
  -3  -7   6      134.44      137.50     10.83 o 
  -2  -7   6      471.22      427.17     46.38 o 
  -1  -7   6      307.94      189.58     66.69 o 
   0  -7   6        3.40        5.80     14.33 o 
   1  -7   6     3021.50     3134.17     19.88 o 
   2  -7   6      245.81      242.22      9.16 o 
   3  -7   6      194.47      180.93      9.27 o 
   4  -7   6      275.18      262.01      8.26 o 
   5  -7   6      366.89      364.02     53.99 o 
   6  -7   6      835.98      832.92     35.88 o 
   7  -7   6       68.71       66.41      8.18 o 
   8  -7   6       93.26       88.48      9.67 o 
   9  -7   6        4.60        2.92      9.32 o 
  10  -7   6       84.87       86.10      7.55 o 
  11  -7   6      207.81      188.97     13.03 o 
 -10  -6   6      203.25      189.28      9.93 o 
  -9  -6   6      292.64      308.94     19.20 o 
  -8  -6   6      257.41      209.14      9.68 o 
  -7  -6   6       28.06       30.60      9.65 o 
  -6  -6   6      266.38      282.19     10.35 o 
  -5  -6   6        1.41       12.62     11.47 o 
  -4  -6   6      819.80      867.83     17.94 o 
  -3  -6   6      277.10      254.70     11.11 o 
  -2  -6   6      577.91      412.02     42.23 o 
  -1  -6   6     1584.15     1300.97    417.70 o 
   0  -6   6      432.90      443.55     18.60 o 
   1  -6   6        4.83        3.22     11.20 o 
   2  -6   6      220.50      217.20     21.80 o 
   3  -6   6     2744.30     2654.75    173.72 o 
   4  -6   6       16.34        6.95      8.33 o 
   5  -6   6      261.60      283.17     23.78 o 
   6  -6   6       87.65       95.61      8.33 o 
   7  -6   6      309.89      309.07      8.70 o 
   8  -6   6      187.28      198.59     12.53 o 
   9  -6   6       39.16       44.27      8.34 o 
  10  -6   6      431.29      383.81     35.58 o 
  11  -6   6       25.98       30.52      7.41 o 
 -10  -5   6       13.56       30.62      9.04 o 
  -9  -5   6      200.70      197.59      9.65 o 
  -8  -5   6       59.50       66.33      9.63 o 
  -7  -5   6      291.99      310.86     17.62 o 
  -6  -5   6       25.41       21.34     10.43 o 
  -5  -5   6      789.96      808.49     32.72 o 
  -4  -5   6      453.22      427.80     15.64 o 
  -3  -5   6      233.56      164.29     49.63 o 
  -2  -5   6       34.04       27.62     15.06 o 
  -1  -5   6      432.53      442.33     24.71 o 
   0  -5   6     6510.01     6734.55     48.14 o 
   1  -5   6        3.72       19.58      9.11 o 
   2  -5   6       53.58       51.54      7.94 o 
   3  -5   6      894.08      895.86     18.76 o 
   4  -5   6     1661.11     1637.82     50.67 o 
   5  -5   6     1347.25     1341.91     48.37 o 
   6  -5   6      278.96      308.10     19.76 o 
   7  -5   6     1761.95     1834.56     52.22 o 
   8  -5   6       45.84       47.35      7.60 o 
   9  -5   6      293.13      252.92     27.86 o 
  10  -5   6      811.90      766.39     57.28 o 
  11  -5   6      132.89      137.46     10.11 o 
 -11  -4   6        6.37       18.30      7.59 o 
 -10  -4   6      158.01      161.58      9.49 o 
  -9  -4   6       26.05       42.32     12.84 o 
  -8  -4   6      189.12      205.35     14.78 o 
  -7  -4   6       53.92       53.89     10.04 o 
  -6  -4   6      389.44      372.82     59.35 o 
  -5  -4   6      477.57      486.66     12.52 o 
  -4  -4   6        1.07        1.46     12.33 o 
  -3  -4   6     1742.34     1495.62    181.54 o 
  -2  -4   6       78.67      124.67     22.12 o 
  -1  -4   6      110.23       95.82     16.86 o 
   0  -4   6       14.59       25.73     10.33 o 
   1  -4   6        7.87        7.26      8.98 o 
   2  -4   6     1140.81     1167.71     13.83 o 
   3  -4   6     1419.69     1459.79    162.91 o 
   4  -4   6     2369.15     2570.68     47.47 o 
   5  -4   6      916.80      989.93     48.50 o 
   6  -4   6      389.97      358.32      8.91 o 
   7  -4   6      901.25      909.39     29.30 o 
   8  -4   6      170.56      157.32     12.21 o 
   9  -4   6      251.53      263.28     13.02 o 
  10  -4   6      235.89      228.60      7.78 o 
  11  -4   6      132.99      135.29      7.70 o 
 -11  -3   6      220.15      258.34     14.77 o 
 -10  -3   6      407.80      447.12     10.46 o 
  -9  -3   6      107.39      115.07      7.65 o 
  -8  -3   6      779.89      784.78     15.75 o 
  -7  -3   6       10.14        5.85     10.21 o 
  -6  -3   6     2188.55     1750.15    470.72 o 
  -5  -3   6       42.49       54.46     10.42 o 
  -4  -3   6       18.68       10.93     10.63 o 
  -3  -3   6      137.29      165.35     11.70 o 
  -2  -3   6      676.29      670.29     14.80 o 
  -1  -3   6     2838.83     2441.02    305.55 o 
   0  -3   6     2676.90     2833.73     31.57 o 
   1  -3   6     1750.38     1862.87     32.96 o 
   2  -3   6     2593.08     2730.39     50.09 o 
   3  -3   6     1197.50     1279.21     15.40 o 
   4  -3   6     1131.27     1227.57     23.00 o 
   5  -3   6       73.22       94.73     11.07 o 
   6  -3   6     1301.08     1161.97    159.21 o 
   7  -3   6       30.71       39.94      8.11 o 
   8  -3   6       72.66       89.02      7.64 o 
   9  -3   6       56.09       61.05      7.58 o 
  10  -3   6       32.80       32.55      7.36 o 
 -11  -2   6      410.03      323.39     51.63 o 
 -10  -2   6        9.94        4.82      8.25 o 
  -9  -2   6      395.79      388.67     28.22 o 
  -8  -2   6       23.65        6.64      7.94 o 
  -7  -2   6       17.06       23.92     21.80 o 
  -6  -2   6        2.86        3.70      8.13 o 
  -5  -2   6        1.50        2.10      8.03 o 
  -4  -2   6      921.24      892.21     49.81 o 
  -3  -2   6     1370.23     1496.89     51.59 o 
  -2  -2   6     2827.20     2699.82     94.87 o 
  -1  -2   6     2093.80     1963.76    251.51 o 
   0  -2   6     5869.71     6304.60    153.95 o 
   1  -2   6     5659.04     5834.57     26.88 o 
   2  -2   6      373.18      303.62     20.72 o 
   3  -2   6     3426.07     3475.99     46.50 o 
   4  -2   6       15.42       20.01     13.86 o 
   5  -2   6     1501.20     1654.29     87.29 o 
   6  -2   6       50.98       42.81     19.36 o 
   7  -2   6      383.34      369.34     26.68 o 
   8  -2   6       67.25       76.52      8.25 o 
   9  -2   6       44.47       29.88      7.37 o 
  10  -2   6       66.72       69.47      7.70 o 
 -11  -1   6       48.39       57.73     16.26 o 
 -10  -1   6       11.05       17.30      7.58 o 
  -9  -1   6       19.85       26.97      7.71 o 
  -8  -1   6       58.36       61.37      8.86 o 
  -7  -1   6      248.58      246.24     17.22 o 
  -6  -1   6      838.68      803.79     72.68 o 
  -5  -1   6     2422.56     2451.17     74.00 o 
  -4  -1   6     4052.05     4080.40    189.63 o 
  -3  -1   6       16.19       27.75     10.33 o 
  -2  -1   6     2981.56     2778.52    494.87 o 
  -1  -1   6        4.28        8.16     11.23 o 
   0  -1   6     9402.57     9752.79    227.48 o 
   1  -1   6     5848.12     6225.91    111.10 o 
   2  -1   6      110.50       95.16     12.59 o 
   3  -1   6      188.73      221.87     13.04 o 
   4  -1   6       52.93       46.07      9.85 o 
   5  -1   6     1500.30     1576.87     40.45 o 
   6  -1   6       85.45       97.14     10.07 o 
   7  -1   6       35.07       38.08      9.46 o 
   8  -1   6       64.26       80.12     22.91 o 
   9  -1   6       42.99       43.03      9.15 o 
  10  -1   6       92.39       93.53      9.64 o 
 -11   0   6        0.83        1.45      7.32 o 
 -10   0   6      275.48      281.15     20.08 o 
  -9   0   6      126.32      137.97      7.89 o 
  -8   0   6      663.96      644.41     15.01 o 
  -7   0   6     1373.16     1440.57     32.03 o 
  -6   0   6      159.90      135.33     13.97 o 
  -5   0   6     2475.95     2432.46     75.86 o 
  -4   0   6       57.38       90.55     15.41 o 
  -3   0   6      599.78      569.33     24.40 o 
  -2   0   6     1086.59      963.14    135.43 o 
  -1   0   6      874.46      894.36     41.25 o 
   0   0   6      540.81      513.91     15.04 o 
   1   0   6      322.40      419.63     12.21 o 
   2   0   6      289.01      270.20     11.06 o 
   3   0   6        1.94       -5.18     11.72 o 
   4   0   6      568.60      571.05     12.62 o 
   5   0   6      407.11      399.28     16.22 o 
   6   0   6      478.48      445.83     48.17 o 
   7   0   6       41.81       50.60      9.50 o 
   8   0   6        8.13       18.42      9.12 o 
   9   0   6      298.71      284.72     18.72 o 
 -11   1   6      497.14      462.34     36.66 o 
 -10   1   6      497.31      474.03     70.28 o 
  -9   1   6       68.71       93.95      7.68 o 
  -8   1   6      305.95      321.66     11.22 o 
  -7   1   6        3.05       22.10      8.43 o 
  -6   1   6      428.91      388.98     74.06 o 
  -5   1   6      202.33      183.45      8.39 o 
  -4   1   6      739.27      748.05     23.19 o 
  -3   1   6       48.29       30.08      7.99 o 
  -2   1   6      208.30      240.18     10.71 o 
  -1   1   6     1341.15     1404.36     36.81 o 
   0   1   6      471.14      444.87     43.69 o 
   1   1   6     2178.82     2227.32     61.11 o 
   2   1   6        1.21       19.99     10.31 o 
   3   1   6      342.33      315.60     11.40 o 
   4   1   6      179.94      153.44     10.55 o 
   5   1   6      229.09      209.61     54.03 o 
   6   1   6      472.11      480.88     15.27 o 
   7   1   6        5.07       16.25      9.01 o 
   8   1   6       68.23       96.05      9.28 o 
   9   1   6       26.27       41.61      9.24 o 
 -11   2   6      688.42      676.97     28.48 o 
 -10   2   6        4.61       -0.54      7.64 o 
  -9   2   6      260.18      273.06     10.63 o 
  -8   2   6      511.38      508.42      8.90 o 
  -7   2   6      179.57      153.90     24.18 o 
  -6   2   6     1402.19     1310.30     70.89 o 
  -5   2   6      126.00      152.57     14.80 o 
  -4   2   6     2302.44     2377.91     67.05 o 
  -3   2   6       34.19       26.29      7.77 o 
  -2   2   6     1169.04     1206.50     40.86 o 
  -1   2   6     1135.64      985.90    199.69 o 
   0   2   6     1405.02     1295.75    184.59 o 
   1   2   6      863.27      846.73     17.25 o 
   2   2   6      136.52      136.76     22.55 o 
   3   2   6      447.12      445.70     14.78 o 
   4   2   6       60.76       71.61     16.06 o 
   5   2   6      547.17      435.65    110.07 o 
   6   2   6        0.44      -11.83     13.37 o 
   7   2   6        1.37       -4.77     12.97 o 
   8   2   6      348.54      338.18     10.12 o 
 -11   3   6       65.57       64.70      9.36 o 
 -10   3   6      172.85      175.68     23.97 o 
  -9   3   6      493.90      377.06     94.49 o 
  -8   3   6      443.57      467.92     17.99 o 
  -7   3   6       47.17       45.55      7.09 o 
  -6   3   6        0.38       -0.44     10.98 o 
  -5   3   6     1391.59     1371.08     62.23 o 
  -4   3   6      478.27      483.81     15.93 o 
  -3   3   6        1.24        1.50      7.64 o 
  -2   3   6      900.36      850.75     57.70 o 
  -1   3   6      203.93      173.94     39.15 o 
   0   3   6     2081.27     2039.37     63.37 o 
   1   3   6      220.55      244.83      9.02 o 
   2   3   6     1045.82     1047.39     22.79 o 
   3   3   6      314.98      279.25     10.73 o 
   4   3   6       40.53       22.98     14.53 o 
   5   3   6      991.89      968.06     19.27 o 
   6   3   6      582.71      549.35     13.28 o 
   7   3   6      577.44      486.46     83.69 o 
   8   3   6       60.58       67.07      9.37 o 
 -11   4   6        6.87       14.39     11.14 o 
 -10   4   6      126.38      143.03      8.12 o 
  -9   4   6       27.24       24.95      7.64 o 
  -8   4   6       15.91       20.74      6.67 o 
  -7   4   6        1.22        8.33      6.79 o 
  -6   4   6      259.12      267.04     23.39 o 
  -5   4   6     1855.70     1758.54    214.74 o 
  -4   4   6       39.96       55.95      7.51 o 
  -3   4   6      290.17      294.39     17.94 o 
  -2   4   6        3.90       -0.07      8.45 o 
  -1   4   6     1314.87     1392.06     33.47 o 
   0   4   6      435.36      462.05      9.60 o 
   1   4   6        0.86       12.10      8.48 o 
   2   4   6     1602.73     1614.34     22.49 o 
   3   4   6        1.41        7.69     12.44 o 
   4   4   6      144.42      142.05     10.03 o 
   5   4   6        0.28        7.32      9.47 o 
   6   4   6      458.89      433.54     29.13 o 
   7   4   6      175.14      182.88     13.58 o 
 -10   5   6      145.24      133.61      7.96 o 
  -9   5   6      124.39      118.57     10.73 o 
  -8   5   6      478.63      518.47     25.67 o 
  -7   5   6       16.52       22.56      6.66 o 
  -6   5   6     2643.31     2666.23     85.38 o 
  -5   5   6       93.39      103.81      7.21 o 
  -4   5   6      825.72      845.98     31.07 o 
  -3   5   6      528.36      517.99     52.38 o 
  -2   5   6        6.98       -8.53      8.53 o 
  -1   5   6     2378.55     2122.01    413.67 o 
   0   5   6      378.58      407.80     10.06 o 
   1   5   6      177.77      176.92     12.98 o 
   2   5   6        0.24       15.36      7.80 o 
   3   5   6        1.92        1.57     10.52 o 
   4   5   6       78.63       98.84     22.74 o 
   5   5   6       29.61       21.36      9.03 o 
   6   5   6      110.71      108.43     17.49 o 
 -10   6   6        7.05       23.56      9.34 o 
  -9   6   6      681.76      652.37     18.15 o 
  -8   6   6      101.83      109.77      7.84 o 
  -7   6   6      142.25      155.79      9.56 o 
  -6   6   6     1211.15     1187.23     19.17 o 
  -5   6   6       64.56       74.88     10.51 o 
  -4   6   6      741.92      771.62     24.53 o 
  -3   6   6      105.06      112.09      8.73 o 
  -2   6   6      413.49      307.20     59.83 o 
  -1   6   6        5.08        1.11     10.79 o 
   0   6   6      221.15      219.44     10.89 o 
   1   6   6       23.01       50.97     15.51 o 
   2   6   6       87.00       99.67     11.18 o 
   3   6   6      159.67      158.65     21.48 o 
   4   6   6        0.78       12.90      8.32 o 
   5   6   6      247.51      233.64      9.90 o 
  -9   7   6      417.41      411.88     49.47 o 
  -8   7   6       98.95      103.91      6.71 o 
  -7   7   6      791.10      779.68     12.55 o 
  -6   7   6       12.17       11.78      7.08 o 
  -5   7   6      423.99      403.41     38.37 o 
  -4   7   6       53.49       57.80      8.85 o 
  -3   7   6       27.84       24.66     15.21 o 
  -2   7   6      599.29      661.73      9.07 o 
  -1   7   6       12.10        8.71     13.09 o 
   0   7   6      267.65      277.93     44.27 o 
   1   7   6        0.47       -1.84     11.92 o 
   2   7   6       95.27      107.20      8.89 o 
   3   7   6      210.07      222.45      8.23 o 
  -8   8   6       40.86       45.88      7.65 o 
  -7   8   6      316.24      323.72     18.69 o 
  -6   8   6      158.80      156.89      7.03 o 
  -5   8   6       42.46       52.61      7.66 o 
  -4   8   6       47.54       41.11      7.69 o 
  -3   8   6      124.79      123.38     13.76 o 
  -2   8   6       51.02       47.81      8.32 o 
  -1   8   6       22.44       37.66      7.60 o 
   0   8   6       23.84       18.48      7.64 o 
   1   8   6       63.66       68.61      7.86 o 
   2   8   6       29.67       35.89     10.88 o 
  -6   9   6      137.14      149.60     19.15 o 
  -5   9   6       63.04       76.18      7.87 o 
  -4   9   6       42.47       39.23      8.55 o 
  -3   9   6       49.14       61.31     22.53 o 
  -2   9   6       60.37       47.66     15.30 o 
  -1   9   6        3.26       15.03      9.83 o 
   3 -15   7       16.53        7.82      9.08 o 
  -1 -14   7      135.30      121.88     15.97 o 
   0 -14   7       15.51       16.59      9.17 o 
   1 -14   7       67.96       66.16      7.69 o 
   2 -14   7      202.39      154.68     21.18 o 
   3 -14   7        6.72        3.20      7.31 o 
   4 -14   7      242.01      227.31      8.89 o 
   5 -14   7       36.48       43.59      8.54 o 
   6 -14   7      264.35      276.05      7.30 o 
  -3 -13   7      181.80      178.59     14.23 o 
  -2 -13   7       43.53       37.05      7.48 o 
  -1 -13   7      348.09      310.64     12.78 o 
   0 -13   7        1.16        1.71      7.21 o 
   1 -13   7      303.22      256.02     34.12 o 
   2 -13   7        4.26       15.26      7.85 o 
   3 -13   7      301.80      300.88     15.08 o 
   4 -13   7       21.69       33.03      6.43 o 
   5 -13   7      115.50      136.18      6.80 o 
   6 -13   7       73.08       70.59      6.54 o 
   7 -13   7       16.28       26.98      6.61 o 
   8 -13   7      146.51      165.11      6.97 o 
  -5 -12   7       80.77      104.15      8.10 o 
  -4 -12   7      550.36      470.70     46.34 o 
  -3 -12   7        0.41        2.55      7.57 o 
  -2 -12   7      305.83      281.13     62.58 o 
  -1 -12   7        5.86       12.14      9.34 o 
   0 -12   7      527.48      479.10     24.42 o 
   1 -12   7       35.06       31.92      7.35 o 
   2 -12   7       41.51       35.19      7.78 o 
   3 -12   7      197.37      244.15     14.94 o 
   4 -12   7        0.12       11.15      6.56 o 
   5 -12   7       34.40       39.37      6.77 o 
   6 -12   7      276.42      276.56      8.77 o 
   7 -12   7      233.80      261.15      7.15 o 
   8 -12   7       98.51      102.53      8.14 o 
   9 -12   7       58.80       45.45      7.67 o 
  -6 -11   7       29.45       28.00      9.89 o 
  -5 -11   7       98.74      101.42     20.10 o 
  -4 -11   7        0.44        2.05      7.50 o 
  -3 -11   7      257.79      282.91      8.63 o 
  -2 -11   7        2.89        5.79      7.58 o 
  -1 -11   7        2.37        4.77      7.44 o 
   0 -11   7        3.44       21.40      8.25 o 
   1 -11   7      181.50      173.03      9.22 o 
   2 -11   7      322.50      341.53     25.08 o 
   3 -11   7      314.68      318.45      9.05 o 
   4 -11   7      726.28      743.91     76.19 o 
   5 -11   7        1.82       13.49      6.64 o 
   6 -11   7       28.64       28.44      6.71 o 
   7 -11   7      132.04      142.71      6.66 o 
   8 -11   7       51.50       35.34      6.40 o 
   9 -11   7      372.31      390.16     11.46 o 
  -7 -10   7       60.40       56.36      9.33 o 
  -6 -10   7      178.08      200.70     10.89 o 
  -5 -10   7       31.07       54.30      9.63 o 
  -4 -10   7       87.44       98.04      7.86 o 
  -3 -10   7       63.95       93.91      8.00 o 
  -2 -10   7      133.66      112.26      9.14 o 
  -1 -10   7        7.40        1.63      7.71 o 
   0 -10   7      410.26      395.75     26.15 o 
   1 -10   7     1075.12      991.41    134.77 o 
   2 -10   7      135.22      133.01     14.90 o 
   3 -10   7      206.57      235.62      7.81 o 
   4 -10   7      675.63      698.60     77.98 o 
   5 -10   7       82.18       92.33     13.22 o 
   6 -10   7      726.28      691.15     92.66 o 
   7 -10   7      278.93      316.16      8.60 o 
   8 -10   7      571.71      513.46     88.25 o 
   9 -10   7      107.79      112.81      7.56 o 
  10 -10   7      114.50      105.70     12.66 o 
  -8  -9   7       70.81       73.07      9.63 o 
  -7  -9   7      154.71      140.52      9.63 o 
  -6  -9   7      127.03      152.51      9.65 o 
  -5  -9   7       65.90       72.22      9.74 o 
  -4  -9   7       32.84       34.15      9.71 o 
  -3  -9   7      602.38      640.40     37.65 o 
  -2  -9   7      849.56      749.52     82.99 o 
  -1  -9   7      693.30      666.12     73.08 o 
   0  -9   7      451.30      361.72     61.39 o 
   1  -9   7      285.09      291.89     15.51 o 
   2  -9   7       76.69       91.34      8.23 o 
   3  -9   7     1885.61     2006.70     74.73 o 
   4  -9   7      899.55      985.35     21.47 o 
   5  -9   7      432.35      483.67     10.92 o 
   6  -9   7      751.82      753.22     16.60 o 
   7  -9   7      402.44      347.42     53.82 o 
   8  -9   7      277.10      301.35     11.14 o 
   9  -9   7       17.45       39.81     12.00 o 
  10  -9   7      361.13      353.50      8.43 o 
  -9  -8   7        6.63       20.10      9.25 o 
  -8  -8   7       10.30        5.92      9.04 o 
  -7  -8   7        7.96       29.07     12.16 o 
  -6  -8   7      429.87      450.12     20.25 o 
  -5  -8   7      204.84      195.17     34.18 o 
  -4  -8   7       32.88       27.12     10.07 o 
  -3  -8   7       67.77       50.02      8.43 o 
  -2  -8   7       15.75       20.69      8.23 o 
  -1  -8   7      106.47       50.83     10.05 o 
   0  -8   7      379.01      353.56     16.73 o 
   1  -8   7      965.44      991.63     19.27 o 
   2  -8   7        1.24       13.10      8.08 o 
   3  -8   7     1012.77     1040.29     28.71 o 
   4  -8   7      442.79      423.70     30.02 o 
   5  -8   7      491.53      506.75     17.94 o 
   6  -8   7      305.48      301.10     17.54 o 
   7  -8   7      821.99      790.08     11.87 o 
   8  -8   7       37.58       40.60      8.79 o 
   9  -8   7        4.94       -8.66      9.10 o 
  10  -8   7      370.61      285.35     37.09 o 
  -9  -7   7      156.26      138.98     12.89 o 
  -8  -7   7      325.70      334.87     48.81 o 
  -7  -7   7       31.57       35.40      9.36 o 
  -6  -7   7      315.49      306.76     16.23 o 
  -5  -7   7      270.31      251.81     40.21 o 
  -4  -7   7        2.38        9.97      9.89 o 
  -3  -7   7      489.57      511.34     26.82 o 
  -2  -7   7     1007.11      609.89    155.43 o 
  -1  -7   7      820.55      887.12     20.21 o 
   0  -7   7     1057.48     1079.44     20.23 o 
   1  -7   7      335.62      384.18     12.02 o 
   2  -7   7     1323.26     1313.50    104.91 o 
   3  -7   7      828.38      900.51     29.63 o 
   4  -7   7      422.63      448.68     10.09 o 
   5  -7   7      347.26      309.76     43.58 o 
   6  -7   7      109.57      105.90      8.43 o 
   7  -7   7      609.00      635.06     12.42 o 
   8  -7   7        2.65       14.84      7.56 o 
   9  -7   7        7.19        8.63      7.35 o 
  10  -7   7       12.20        3.60      7.53 o 
 -10  -6   7      165.15      182.92     19.37 o 
  -9  -6   7        0.16        8.22      8.97 o 
  -8  -6   7      173.73      186.14      9.84 o 
  -7  -6   7        0.57       18.10      9.56 o 
  -6  -6   7     1477.33     1602.96     47.96 o 
  -5  -6   7     1504.21     1522.11     15.17 o 
  -4  -6   7      287.11      291.76     15.05 o 
  -3  -6   7      230.34      223.81     11.18 o 
  -2  -6   7      191.77      171.26     21.93 o 
  -1  -6   7     1908.68     1949.38     25.93 o 
   0  -6   7      857.87     1026.64     26.38 o 
   1  -6   7      641.24      586.16    135.99 o 
   2  -6   7      755.22      672.20     68.90 o 
   3  -6   7       38.79       35.61      7.70 o 
   4  -6   7       17.35       15.44      8.40 o 
   5  -6   7      658.75      664.85     10.06 o 
   6  -6   7      776.10      774.54     11.43 o 
   7  -6   7        0.39       -0.33      7.77 o 
   8  -6   7      532.98      544.64     59.30 o 
   9  -6   7       42.64       49.52      7.35 o 
  10  -6   7      165.10      167.14      8.58 o 
 -10  -5   7      202.59      228.32     11.03 o 
  -9  -5   7      104.40      112.85      9.57 o 
  -8  -5   7      416.04      439.91     14.27 o 
  -7  -5   7      113.82      127.09     15.12 o 
  -6  -5   7      795.16      805.99     18.36 o 
  -5  -5   7      387.19      413.97     22.96 o 
  -4  -5   7       21.15       18.63     10.27 o 
  -3  -5   7      440.54      470.66     33.38 o 
  -2  -5   7      114.34      120.84      9.39 o 
  -1  -5   7     1501.23     1424.80     86.14 o 
   0  -5   7      198.72      134.44     16.22 o 
   1  -5   7     1022.47      985.02     21.01 o 
   2  -5   7       90.55       93.81      9.11 o 
   3  -5   7      559.76      576.36     15.33 o 
   4  -5   7       20.74       28.61      8.63 o 
   5  -5   7      147.12      130.70      8.52 o 
   6  -5   7      439.80      404.12     43.99 o 
   7  -5   7       64.10       64.04      9.98 o 
   8  -5   7      103.91      104.61      8.53 o 
   9  -5   7      100.22      111.22     10.07 o 
  10  -5   7      386.64      336.15     32.39 o 
 -10  -4   7      167.62      184.28     18.83 o 
  -9  -4   7      106.09      115.96     13.98 o 
  -8  -4   7        7.95       23.84      9.29 o 
  -7  -4   7       14.85       18.66      9.72 o 
  -6  -4   7        6.24        1.32     10.30 o 
  -5  -4   7      474.31      491.96     36.42 o 
  -4  -4   7      148.89      146.08     10.87 o 
  -3  -4   7      118.07      138.39     10.90 o 
  -2  -4   7      647.35      535.83     49.04 o 
  -1  -4   7       61.06       67.83     11.29 o 
   0  -4   7     2542.75     2338.41     78.79 o 
   1  -4   7      582.42      548.58    102.25 o 
   2  -4   7      104.94       73.70      8.80 o 
   3  -4   7      496.49      494.34     10.08 o 
   4  -4   7        0.27        5.47      9.39 o 
   5  -4   7     1629.62     1665.50     31.06 o 
   6  -4   7       20.39       13.25     10.24 o 
   7  -4   7       60.46       63.37      8.55 o 
   8  -4   7      150.68      163.55     10.62 o 
   9  -4   7       57.51       52.55      8.38 o 
  10  -4   7      268.93      262.63     12.21 o 
 -11  -3   7        0.21        3.85     18.64 o 
 -10  -3   7      154.68      173.16      7.85 o 
  -9  -3   7       11.60       22.51     10.80 o 
  -8  -3   7       74.56       73.42      8.12 o 
  -7  -3   7        3.39        4.98      7.98 o 
  -6  -3   7       45.46       56.48     10.46 o 
  -5  -3   7      772.31      759.15     76.78 o 
  -4  -3   7       62.08       58.45      8.38 o 
  -3  -3   7      112.97       62.61     13.83 o 
  -2  -3   7       11.57        7.74      9.66 o 
  -1  -3   7       89.78       44.83     12.61 o 
   0  -3   7      401.20      371.62     13.11 o 
   1  -3   7        2.88       10.35      8.54 o 
   2  -3   7       13.94        9.68      8.22 o 
   3  -3   7        5.52        6.20     10.28 o 
   4  -3   7       15.29       14.52      8.30 o 
   5  -3   7       97.58       94.80     29.64 o 
   6  -3   7      294.80      314.35     32.63 o 
   7  -3   7       26.61       55.31      8.39 o 
   8  -3   7       22.91       13.96      7.56 o 
   9  -3   7      452.74      460.75     19.80 o 
  10  -3   7        8.92       10.41     13.12 o 
 -11  -2   7      261.45      255.17     14.98 o 
 -10  -2   7      200.60      210.64     12.81 o 
  -9  -2   7       62.73       66.17      7.60 o 
  -8  -2   7      413.50      430.27     22.84 o 
  -7  -2   7       61.60       65.60      8.00 o 
  -6  -2   7      399.48      377.52     11.43 o 
  -5  -2   7       55.82       55.43      8.27 o 
  -4  -2   7     1030.67      853.20    144.71 o 
  -3  -2   7      722.53      620.84    116.27 o 
  -2  -2   7     1435.23     1467.14    221.32 o 
  -1  -2   7      747.13      665.89     17.59 o 
   0  -2   7      254.29      261.35     44.25 o 
   1  -2   7     4114.26     4267.44    109.31 o 
   2  -2   7      553.76      525.83     11.96 o 
   3  -2   7      208.00      153.05     10.36 o 
   4  -2   7      516.69      490.48     16.24 o 
   5  -2   7       97.76      105.86     17.54 o 
   6  -2   7     1623.25     1431.03    668.51 o 
   7  -2   7       12.15       18.13     13.06 o 
   8  -2   7      153.16      163.61      8.44 o 
   9  -2   7      217.49      204.17     12.74 o 
  10  -2   7        0.52        1.13     12.02 o 
 -11  -1   7      256.58      259.01     15.84 o 
 -10  -1   7        8.57       13.69     13.02 o 
  -9  -1   7        2.92       16.75      7.44 o 
  -8  -1   7       25.38       23.56      7.79 o 
  -7  -1   7        6.16       10.30      8.01 o 
  -6  -1   7      497.89      517.86     24.94 o 
  -5  -1   7      100.08       99.16     11.12 o 
  -4  -1   7     1245.44     1236.70     55.36 o 
  -3  -1   7     1078.27      927.33    189.60 o 
  -2  -1   7      379.71      325.29     25.59 o 
  -1  -1   7     1187.72     1167.38     13.01 o 
   0  -1   7     4148.70     4382.38     85.96 o 
   1  -1   7     4434.51     3668.77    596.92 o 
   2  -1   7      724.49      813.60     44.93 o 
   3  -1   7     1271.48     1266.89     40.87 o 
   4  -1   7       21.39       21.92     10.64 o 
   5  -1   7     1566.62     1565.44     18.99 o 
   6  -1   7      271.86      311.23     10.08 o 
   7  -1   7       18.34       34.59      9.38 o 
   8  -1   7        5.62        3.15     21.71 o 
   9  -1   7      226.24      210.60     24.13 o 
 -11   0   7       12.66        6.85      7.65 o 
 -10   0   7        0.42       -7.67      7.67 o 
  -9   0   7      134.53      165.10      9.65 o 
  -8   0   7      212.32      260.35     11.60 o 
  -7   0   7       31.64       44.29      8.23 o 
  -6   0   7     1383.17     1355.71     34.26 o 
  -5   0   7     1077.90     1048.00     31.82 o 
  -4   0   7      944.89      909.75     14.76 o 
  -3   0   7      418.18      406.82     55.87 o 
  -2   0   7     1287.85     1182.87     53.85 o 
  -1   0   7      516.73      543.18     21.68 o 
   0   0   7     3331.39     3508.78    132.87 o 
   1   0   7      256.98      253.82     10.63 o 
   2   0   7      104.37       92.19     15.59 o 
   3   0   7       35.16       45.81     11.61 o 
   4   0   7      120.73      129.85     18.26 o 
   5   0   7       60.45       69.78     12.00 o 
   6   0   7      403.47      417.94     10.17 o 
   7   0   7       45.55       50.58      9.33 o 
   8   0   7      320.94      277.49      9.84 o 
   9   0   7       28.90       31.66     10.02 o 
 -11   1   7        0.52       -3.21      7.54 o 
 -10   1   7      133.39      154.47      7.98 o 
  -9   1   7      117.08      116.80     16.75 o 
  -8   1   7      390.27      396.66     13.80 o 
  -7   1   7      501.91      437.73     38.72 o 
  -6   1   7        1.94       21.32      8.04 o 
  -5   1   7     1701.06     1659.03     51.81 o 
  -4   1   7       12.67       19.38     10.02 o 
  -3   1   7     1220.38     1236.97     30.35 o 
  -2   1   7      282.04      257.94     14.99 o 
  -1   1   7     2173.73     1964.20    422.50 o 
   0   1   7      101.33       78.29      9.02 o 
   1   1   7       23.11       33.14      8.80 o 
   2   1   7        2.37       23.00     11.59 o 
   3   1   7      810.48      664.90    238.61 o 
   4   1   7        2.92        5.67      9.63 o 
   5   1   7      515.00      487.21     10.57 o 
   6   1   7       72.23       70.79     13.15 o 
   7   1   7       30.29       29.34      9.25 o 
   8   1   7       79.39       81.46      9.45 o 
 -11   2   7      130.57      126.29      7.87 o 
 -10   2   7      215.35      219.51      7.82 o 
  -9   2   7       13.69       26.14      7.86 o 
  -8   2   7      437.40      456.04     11.36 o 
  -7   2   7      650.43      657.22     12.05 o 
  -6   2   7     1312.84     1393.33     61.10 o 
  -5   2   7       44.87       42.34      7.29 o 
  -4   2   7      789.31      824.22     47.19 o 
  -3   2   7      848.70      830.42     26.24 o 
  -2   2   7      399.37      415.12     30.18 o 
  -1   2   7      286.93      288.58     15.05 o 
   0   2   7      175.60      165.09      9.11 o 
   1   2   7       46.69       61.33      8.61 o 
   2   2   7      144.14      113.79     11.63 o 
   3   2   7       37.58       71.45      9.88 o 
   4   2   7       63.25       62.84      9.63 o 
   5   2   7        2.97       -4.49     10.99 o 
   6   2   7      104.41       58.50     12.94 o 
   7   2   7       18.55       39.78      8.84 o 
 -11   3   7      178.48      156.21     14.62 o 
 -10   3   7      155.88      161.12      9.44 o 
  -9   3   7      346.46      359.10     15.29 o 
  -8   3   7      555.14      507.59     51.72 o 
  -7   3   7       25.95       49.75      8.16 o 
  -6   3   7     1721.09     1743.80     57.26 o 
  -5   3   7        3.11        0.20      7.34 o 
  -4   3   7      218.64      172.28     30.47 o 
  -3   3   7     1459.81     1457.86     64.91 o 
  -2   3   7      167.23      183.59     16.45 o 
  -1   3   7      433.66      435.66     19.09 o 
   0   3   7       38.77       29.43     10.28 o 
   1   3   7      100.64       95.76      8.69 o 
   2   3   7        3.04        3.77      8.06 o 
   3   3   7      203.55      195.13     10.04 o 
   4   3   7       44.27       43.58     11.52 o 
   5   3   7      329.40      272.00     50.68 o 
   6   3   7       65.21       51.08      9.30 o 
   7   3   7      161.63      102.20     13.54 o 
 -10   4   7       81.77       82.40      9.29 o 
  -9   4   7      270.94      304.29     13.21 o 
  -8   4   7      301.22      324.87      7.98 o 
  -7   4   7       54.29       65.78      6.84 o 
  -6   4   7      133.43      122.13      7.01 o 
  -5   4   7      257.45      243.55     24.91 o 
  -4   4   7       69.77       70.60      7.32 o 
  -3   4   7      458.41      431.83     28.86 o 
  -2   4   7      197.81      230.03     10.81 o 
  -1   4   7        0.21       -3.92     11.00 o 
   0   4   7      351.73      350.18      9.05 o 
   1   4   7       13.03       19.83      7.98 o 
   2   4   7       76.54       84.99     26.15 o 
   3   4   7      437.31      404.16     37.61 o 
   4   4   7       58.09       51.33     23.61 o 
   5   4   7      598.91      554.74     20.37 o 
   6   4   7       39.64       27.32     10.30 o 
 -10   5   7      179.68      174.73      9.56 o 
  -9   5   7      154.92      155.98      8.71 o 
  -8   5   7       77.11       72.69      6.70 o 
  -7   5   7      251.62      256.92     17.74 o 
  -6   5   7        0.60       17.73      6.72 o 
  -5   5   7      255.99      230.44     26.57 o 
  -4   5   7      106.84       94.50      8.05 o 
  -3   5   7      124.27      149.96     17.71 o 
  -2   5   7       19.81       27.57      7.77 o 
  -1   5   7       82.25       82.53      8.16 o 
   0   5   7      365.76      398.06     11.61 o 
   1   5   7       84.50       83.89      9.33 o 
   2   5   7      159.92      163.65      8.96 o 
   3   5   7        1.98        9.79      8.51 o 
   4   5   7      223.44      208.16     24.15 o 
   5   5   7       32.16       14.31     14.17 o 
  -9   6   7       97.36       85.35      9.72 o 
  -8   6   7      267.78      248.91     13.66 o 
  -7   6   7       58.98       83.05      6.78 o 
  -6   6   7     1018.09     1018.55     60.13 o 
  -5   6   7        0.47       -6.74      6.74 o 
  -4   6   7       45.70       74.68     12.33 o 
  -3   6   7      353.80      373.85      9.66 o 
  -2   6   7      352.84      296.86     63.79 o 
  -1   6   7      760.56      701.50     88.96 o 
   0   6   7       93.04       98.90     10.76 o 
   1   6   7      217.59      223.74     22.74 o 
   2   6   7       22.90       25.69      7.65 o 
   3   6   7        4.22       11.76      7.60 o 
  -8   7   7      157.97      166.73     16.02 o 
  -7   7   7       78.62       74.11      6.83 o 
  -6   7   7      347.56      374.36     14.21 o 
  -5   7   7      135.40      121.19      9.24 o 
  -4   7   7      302.58      319.07     13.74 o 
  -3   7   7       30.13       26.99      7.63 o 
  -2   7   7       93.99      119.20     11.42 o 
  -1   7   7      163.30      172.87      7.88 o 
   0   7   7        2.31       -7.52      7.52 o 
   1   7   7      135.22      145.43      7.96 o 
   2   7   7       23.60       30.70     11.40 o 
  -6   8   7       81.07       93.80     18.87 o 
  -5   8   7       45.53       53.69      7.72 o 
  -4   8   7      193.37      202.22     15.86 o 
  -3   8   7       81.18       60.98     10.18 o 
  -2   8   7       66.58       84.17      8.79 o 
  -1   8   7        2.08       -0.19      8.49 o 
   0   8   7      263.54      266.26     15.07 o 
  -2 -14   8      168.09      162.73     17.03 o 
  -1 -14   8       26.09       37.63      7.62 o 
   0 -14   8      179.39      131.22     72.94 o 
   1 -14   8        0.42       -0.46      7.30 o 
   2 -14   8      141.38      144.25     13.42 o 
   3 -14   8      272.27      267.59      8.65 o 
   4 -14   8      272.40      294.68     18.89 o 
   5 -14   8      157.66      161.08      8.36 o 
   6 -14   8       10.21       13.42      6.53 o 
  -3 -13   8      119.68      104.12     25.61 o 
  -2 -13   8        3.76       14.07     10.88 o 
  -1 -13   8      298.87      294.39     16.00 o 
   0 -13   8      158.28      146.28     10.04 o 
   1 -13   8      188.03      157.28      8.62 o 
   2 -13   8      450.61      424.27     65.53 o 
   3 -13   8        4.19       -4.09      9.22 o 
   4 -13   8      911.48      662.44    125.14 o 
   5 -13   8        1.99       -0.12      6.50 o 
   6 -13   8      387.90      403.23      8.20 o 
   7 -13   8      357.74      323.22     37.87 o 
  -5 -12   8        6.92        2.50      7.63 o 
  -4 -12   8      157.65      140.70      8.15 o 
  -3 -12   8      358.33      301.75     26.39 o 
  -2 -12   8       18.50       11.47      8.12 o 
  -1 -12   8      677.15      590.15    102.24 o 
   0 -12   8        0.00        6.94      7.30 o 
   1 -12   8      728.01      736.04     15.96 o 
   2 -12   8      298.35      316.39     34.89 o 
   3 -12   8      287.86      267.22     30.74 o 
   4 -12   8      683.64      714.41     36.28 o 
   5 -12   8      100.79      101.97     18.10 o 
   6 -12   8      159.57      173.00      9.97 o 
   7 -12   8        3.72        1.40      6.92 o 
   8 -12   8       32.21       49.50      6.62 o 
  -6 -11   8      308.81      308.62      8.68 o 
  -5 -11   8      107.24      117.91     11.03 o 
  -4 -11   8      968.35      851.04     63.33 o 
  -3 -11   8        1.17       -2.05      7.59 o 
  -2 -11   8      197.36      200.78      8.45 o 
  -1 -11   8        1.21        5.48      7.51 o 
   0 -11   8      622.94      602.04     16.08 o 
   1 -11   8     1306.52     1422.72     18.79 o 
   2 -11   8       14.99       16.46      7.57 o 
   3 -11   8       51.69       41.32      6.87 o 
   4 -11   8      203.43      205.80     20.53 o 
   5 -11   8      154.82      164.86      7.53 o 
   6 -11   8      155.08      160.16     14.91 o 
   7 -11   8       12.52       22.53      6.92 o 
   8 -11   8       15.89        1.83      9.40 o 
   9 -11   8        0.43       -9.42      9.54 o 
  -7 -10   8      694.09      753.66     12.42 o 
  -6 -10   8       37.36       24.08      9.33 o 
  -5 -10   8      234.55      185.21     28.02 o 
  -4 -10   8        2.41       10.60      7.54 o 
  -3 -10   8       95.53       97.44     12.04 o 
  -2 -10   8      252.31      257.64     21.05 o 
  -1 -10   8      518.86      476.54     15.53 o 
   0 -10   8       34.56       47.81     13.54 o 
   1 -10   8        2.83      -12.05     13.72 o 
   2 -10   8        2.42       13.39      9.86 o 
   3 -10   8       30.79       32.51      8.08 o 
   4 -10   8      303.30      293.07     39.55 o 
   5 -10   8      815.67      869.37     23.92 o 
   6 -10   8       10.06       19.63      7.75 o 
   7 -10   8      566.63      457.22    220.45 o 
   8 -10   8       70.48       77.72      7.69 o 
   9 -10   8      893.89      800.77     54.36 o 
  -8  -9   8      150.01      133.73     10.30 o 
  -7  -9   8       65.70       71.61      9.53 o 
  -6  -9   8      106.57      103.95      9.60 o 
  -5  -9   8      769.00      887.88     54.94 o 
  -4  -9   8      243.13      232.13      8.70 o 
  -3  -9   8       44.02       53.84      8.92 o 
  -2  -9   8       25.21       22.07      8.83 o 
  -1  -9   8       51.05       41.40     14.61 o 
   0  -9   8      617.35      664.93     17.20 o 
   1  -9   8       28.48       31.57     13.45 o 
   2  -9   8     1675.40     1350.01    586.97 o 
   3  -9   8        2.33        4.73      7.59 o 
   4  -9   8     1921.96     2100.32     56.39 o 
   5  -9   8        1.89        0.91      6.88 o 
   6  -9   8     2355.06     2449.88     65.78 o 
   7  -9   8       29.57       32.15      7.47 o 
   8  -9   8      197.33      184.59      8.01 o 
   9  -9   8       28.40       27.00      7.39 o 
  10  -9   8       36.05       36.62      8.20 o 
  -8  -8   8      165.14      172.93      9.85 o 
  -7  -8   8      259.68      298.54     13.39 o 
  -6  -8   8       33.25       39.90      9.45 o 
  -5  -8   8        9.22        9.41      9.40 o 
  -4  -8   8        5.74        1.58      9.68 o 
  -3  -8   8       81.97       70.92      8.23 o 
  -2  -8   8       19.48       18.87     10.77 o 
  -1  -8   8     1401.75     1408.72     26.05 o 
   0  -8   8        8.66       18.83     14.02 o 
   1  -8   8     2721.36     2870.67     27.19 o 
   2  -8   8        7.08        4.99     10.40 o 
   3  -8   8     2248.80     2322.26     95.30 o 
   4  -8   8      157.74      151.33      9.95 o 
   5  -8   8     1277.73     1302.14     39.47 o 
   6  -8   8      294.35      275.38     27.16 o 
   7  -8   8       47.60       46.86      7.61 o 
   8  -8   8      300.43      293.32     11.69 o 
   9  -8   8        3.00       16.54      7.36 o 
  10  -8   8      227.16      226.04      8.08 o 
  -9  -7   8      106.99      113.76     31.60 o 
  -8  -7   8       32.38       38.30      9.51 o 
  -7  -7   8       70.59       63.99      9.41 o 
  -6  -7   8        3.72       15.49      9.41 o 
  -5  -7   8      161.06      167.42     10.44 o 
  -4  -7   8      787.17      766.97     13.55 o 
  -3  -7   8       45.56       43.46      8.21 o 
  -2  -7   8      717.82      540.62    139.27 o 
  -1  -7   8       35.82       26.50     13.70 o 
   0  -7   8     3053.22     3199.87     31.16 o 
   1  -7   8      290.86      288.45     16.06 o 
   2  -7   8     1173.06     1073.73    116.40 o 
   3  -7   8      795.48      821.63     69.27 o 
   4  -7   8       43.71       45.79      8.36 o 
   5  -7   8      954.45      943.89     49.67 o 
   6  -7   8       15.38       17.70      7.73 o 
   7  -7   8      154.48      161.25      7.93 o 
   8  -7   8      133.27      123.71      7.86 o 
   9  -7   8       60.51       70.55      8.21 o 
  10  -7   8       72.08       70.01      7.75 o 
  -9  -6   8      149.62      157.28      9.75 o 
  -8  -6   8        9.13       27.47      9.21 o 
  -7  -6   8       41.08       37.52      9.48 o 
  -6  -6   8      127.93      128.77     11.53 o 
  -5  -6   8     3478.79     3382.90    332.58 o 
  -4  -6   8      423.79      366.73     69.48 o 
  -3  -6   8      727.70      601.43     28.69 o 
  -2  -6   8      449.04      337.77     33.88 o 
  -1  -6   8     2753.04     2970.62     33.87 o 
   0  -6   8     4080.78     3304.75     36.05 o 
   1  -6   8        7.10        4.75     11.30 o 
   2  -6   8     1801.19     1780.71     94.24 o 
   3  -6   8      229.12      222.80     10.41 o 
   4  -6   8       49.54       55.41      8.32 o 
   5  -6   8        2.03        4.85      8.70 o 
   6  -6   8      137.17      137.85      8.12 o 
   7  -6   8      261.35      272.94     11.21 o 
   8  -6   8       64.22       69.36      7.45 o 
   9  -6   8        2.76       17.08      7.30 o 
  10  -6   8       51.38       53.96      8.28 o 
 -10  -5   8      152.90      146.19     11.54 o 
  -9  -5   8       61.64      102.75     18.99 o 
  -8  -5   8      392.64      446.50     15.61 o 
  -7  -5   8       56.96       66.56     11.15 o 
  -6  -5   8     1265.02     1361.58     56.94 o 
  -5  -5   8     1144.26     1198.39     97.37 o 
  -4  -5   8     1159.44     1027.84    293.79 o 
  -3  -5   8      517.57      520.90     55.93 o 
  -2  -5   8      264.18      229.19     70.10 o 
  -1  -5   8     3224.51     3159.47    219.62 o 
   0  -5   8       26.57       20.28     11.65 o 
   1  -5   8      561.06      541.08     12.16 o 
   2  -5   8       25.46       12.46      8.08 o 
   3  -5   8        2.56        6.53      8.32 o 
   4  -5   8      229.20      216.68      8.92 o 
   5  -5   8      216.07      218.42     19.02 o 
   6  -5   8      339.61      350.25     15.78 o 
   7  -5   8        4.59       -1.15      7.50 o 
   8  -5   8        8.19       13.66      7.36 o 
   9  -5   8      111.23      121.09      7.63 o 
  10  -5   8      100.44      102.91      7.65 o 
 -10  -4   8       91.47       77.23     12.71 o 
  -9  -4   8      506.05      487.51     70.28 o 
  -8  -4   8      182.30      198.32     10.68 o 
  -7  -4   8      228.04      234.19     33.79 o 
  -6  -4   8     1346.90     1411.68     54.71 o 
  -5  -4   8      327.38      357.77     18.02 o 
  -4  -4   8      706.36      699.03     60.91 o 
  -3  -4   8      323.18      294.50     15.51 o 
  -2  -4   8       53.88       43.00     10.25 o 
  -1  -4   8      969.42      783.61     50.46 o 
   0  -4   8        1.06        6.61      9.94 o 
   1  -4   8      537.08      435.17     25.74 o 
   2  -4   8      105.87      110.01      8.77 o 
   3  -4   8       54.21       49.38      8.47 o 
   4  -4   8      145.04      145.03      8.47 o 
   5  -4   8      298.76      292.75     43.93 o 
   6  -4   8      386.03      337.10     32.88 o 
   7  -4   8       29.27       20.99     13.04 o 
   8  -4   8      257.73      290.08      8.19 o 
   9  -4   8      173.14      156.08     16.87 o 
 -10  -3   8      602.45      504.51     96.27 o 
  -9  -3   8      397.52      403.15     10.78 o 
  -8  -3   8       28.56       41.97     10.78 o 
  -7  -3   8      116.27      131.99      8.27 o 
  -6  -3   8      235.61      239.20     12.27 o 
  -5  -3   8      962.64      904.83    126.39 o 
  -4  -3   8        6.43       29.02      9.87 o 
  -3  -3   8      535.53      497.16     22.68 o 
  -2  -3   8      898.51      702.83    100.48 o 
  -1  -3   8       90.78       94.30     10.61 o 
   0  -3   8      348.98      341.51     13.84 o 
   1  -3   8       18.77       11.88      8.66 o 
   2  -3   8     1107.55     1029.55     92.61 o 
   3  -3   8      309.68      283.11     16.18 o 
   4  -3   8       53.71       65.56     11.31 o 
   5  -3   8      577.82      589.27     22.53 o 
   6  -3   8        5.03       17.38      7.78 o 
   7  -3   8       98.50      108.84     11.51 o 
   8  -3   8      198.11      208.98      7.81 o 
   9  -3   8       47.46       42.81      7.67 o 
 -11  -2   8        0.29       -0.02      8.57 o 
 -10  -2   8      370.24      370.36     21.35 o 
  -9  -2   8       86.85      108.31      7.78 o 
  -8  -2   8        6.27        7.12      7.78 o 
  -7  -2   8       76.79       82.85     11.53 o 
  -6  -2   8      428.91      434.94     44.44 o 
  -5  -2   8      681.26      643.03     34.81 o 
  -4  -2   8       48.96       27.61      8.39 o 
  -3  -2   8       20.32       18.51      8.40 o 
  -2  -2   8     1247.43     1207.18     52.02 o 
  -1  -2   8     2715.95     2778.38     98.68 o 
   0  -2   8       97.40       92.15     14.25 o 
   1  -2   8      457.84      480.94     12.57 o 
   2  -2   8      271.29      272.60     32.20 o 
   3  -2   8       36.57       61.51      9.99 o 
   4  -2   8      156.67      167.91     13.86 o 
   5  -2   8      433.10      430.59     11.35 o 
   6  -2   8      251.21      258.82     22.04 o 
   7  -2   8       14.56       16.00     10.46 o 
   8  -2   8       17.06       22.47      7.26 o 
   9  -2   8        1.80       -7.46      7.46 o 
 -11  -1   8       89.04       98.73     20.21 o 
 -10  -1   8      197.64      190.91     34.54 o 
  -9  -1   8      174.24      202.25      9.71 o 
  -8  -1   8       99.94      109.31      7.92 o 
  -7  -1   8      864.39      869.02     39.68 o 
  -6  -1   8      544.31      525.22     26.59 o 
  -5  -1   8      388.46      304.42     45.74 o 
  -4  -1   8     1546.10     1593.84     45.65 o 
  -3  -1   8     1013.93      948.11     70.39 o 
  -2  -1   8       12.21        5.92      9.15 o 
  -1  -1   8      631.17      689.77     19.42 o 
   0  -1   8       33.62       25.59      8.49 o 
   1  -1   8     1504.08     1494.39    100.30 o 
   2  -1   8      692.76      675.34     23.08 o 
   3  -1   8        3.37       12.78     10.16 o 
   4  -1   8      307.37      259.01     18.36 o 
   5  -1   8       68.72       85.69     13.80 o 
   6  -1   8        9.43       18.46     15.31 o 
   7  -1   8        0.58       -3.28      9.17 o 
   8  -1   8        3.08       10.93      9.00 o 
 -11   0   8      115.67      107.11     23.59 o 
 -10   0   8       80.14       80.28      7.65 o 
  -9   0   8       23.98       30.26     10.09 o 
  -8   0   8       53.28       67.86     16.91 o 
  -7   0   8      182.38      180.47     16.09 o 
  -6   0   8      601.19      571.37     23.85 o 
  -5   0   8      205.68      199.90      9.72 o 
  -4   0   8      140.63      137.51      9.62 o 
  -3   0   8      558.97      555.11     78.56 o 
  -2   0   8     1297.71     1257.47    103.28 o 
  -1   0   8      514.70      455.40     79.14 o 
   0   0   8      327.81      343.23      9.51 o 
   1   0   8      274.19      258.30      9.32 o 
   2   0   8       94.70       98.28     10.22 o 
   3   0   8      270.80      251.66     11.66 o 
   4   0   8       95.49      101.33      9.78 o 
   5   0   8      172.59      145.56      9.61 o 
   6   0   8       16.71       37.37     12.90 o 
   7   0   8       39.21       53.66      8.99 o 
   8   0   8       26.99       20.82      9.29 o 
 -11   1   8      288.78      257.14     39.62 o 
 -10   1   8      138.27      164.52      7.90 o 
  -9   1   8        4.16       17.41      7.44 o 
  -8   1   8       53.38       58.49      7.65 o 
  -7   1   8      797.22      825.99     24.86 o 
  -6   1   8      628.49      652.19     17.95 o 
  -5   1   8      911.15      919.06     81.83 o 
  -4   1   8      812.83      809.46     23.12 o 
  -3   1   8        0.20       -2.64      9.09 o 
  -2   1   8      417.19      453.28     23.81 o 
  -1   1   8        5.20       -0.11      8.32 o 
   0   1   8        2.05       11.82      8.61 o 
   1   1   8        4.94       -2.85      9.06 o 
   2   1   8       43.57       45.02      9.92 o 
   3   1   8       12.39        9.82      9.54 o 
   4   1   8        0.55       14.61     17.97 o 
   5   1   8       76.40       85.14      9.10 o 
   6   1   8       77.42       75.00     12.72 o 
   7   1   8       77.23       83.72      9.67 o 
 -10   2   8      380.35      389.10      8.49 o 
  -9   2   8      102.03       91.75     12.07 o 
  -8   2   8      136.45      140.99      8.07 o 
  -7   2   8     1591.87     1581.75     41.95 o 
  -6   2   8      181.82      185.90      7.25 o 
  -5   2   8      263.80      266.51      9.75 o 
  -4   2   8        1.93        7.90      7.03 o 
  -3   2   8       25.08       28.92      9.12 o 
  -2   2   8        4.72        6.57      8.40 o 
  -1   2   8        5.63       14.75     15.05 o 
   0   2   8        2.28        4.13      8.37 o 
   1   2   8       69.73       74.62      8.50 o 
   2   2   8       59.82       87.08      9.20 o 
   3   2   8       14.16       11.19      9.25 o 
   4   2   8      500.67      500.51     10.30 o 
   5   2   8       26.87       21.37      9.13 o 
   6   2   8      133.39       96.62     13.56 o 
   7   2   8      295.76      284.82     15.34 o 
 -10   3   8      366.51      354.85     13.57 o 
  -9   3   8       25.80        1.50     12.33 o 
  -8   3   8       74.87       72.34      7.63 o 
  -7   3   8       25.14       29.92      6.67 o 
  -6   3   8      131.24      126.20      6.99 o 
  -5   3   8        6.58        7.88      7.15 o 
  -4   3   8      106.84      111.98      7.66 o 
  -3   3   8       50.17       46.07      8.23 o 
  -2   3   8       12.15       32.22      8.29 o 
  -1   3   8       50.53       62.85     11.47 o 
   0   3   8       78.11       81.43     11.87 o 
   1   3   8      422.20      467.78     19.69 o 
   2   3   8       67.11       74.65     13.47 o 
   3   3   8       12.93       30.86      9.77 o 
   4   3   8      484.26      504.27     10.36 o 
   5   3   8      196.48      159.68     58.68 o 
   6   3   8      350.51      345.93     49.48 o 
 -10   4   8       12.52       14.71      7.62 o 
  -9   4   8       10.82        9.75      9.60 o 
  -8   4   8       90.73      101.71      6.63 o 
  -7   4   8        0.56       -4.81      6.62 o 
  -6   4   8       96.22      137.19     15.11 o 
  -5   4   8       76.77       77.01     10.68 o 
  -4   4   8       63.87       47.16      8.04 o 
  -3   4   8       78.13       82.18     11.04 o 
  -2   4   8      260.24      260.60     31.44 o 
  -1   4   8      213.18      231.98      8.62 o 
   0   4   8       61.82       69.03     12.12 o 
   1   4   8      237.29      231.16     19.29 o 
   2   4   8       72.50       92.28     12.24 o 
   3   4   8      307.77      297.89      9.81 o 
   4   4   8        5.33       12.52      9.54 o 
   5   4   8      165.23      158.51     11.88 o 
  -9   5   8        3.77       21.10      7.86 o 
  -8   5   8      244.26      233.44     12.47 o 
  -7   5   8       95.99       94.13      7.27 o 
  -6   5   8      248.69      266.41     11.91 o 
  -5   5   8      180.56      178.33     24.97 o 
  -4   5   8        1.09        1.82      7.78 o 
  -3   5   8        1.35        7.39     11.24 o 
  -2   5   8      150.68      167.09      9.20 o 
  -1   5   8        0.96       20.43      7.71 o 
   0   5   8      567.38      486.95     93.30 o 
   1   5   8       12.02       22.05      8.36 o 
   2   5   8        1.49       -4.61      7.68 o 
   3   5   8      203.98      206.56     11.73 o 
  -8   6   8        9.48       13.80      6.72 o 
  -7   6   8        1.43       -0.70      7.14 o 
  -6   6   8      147.80      133.65     20.03 o 
  -5   6   8      357.84      380.78      8.32 o 
  -4   6   8       14.44       20.38      9.45 o 
  -3   6   8      209.49      210.66     14.97 o 
  -2   6   8       23.27       34.67     10.52 o 
  -1   6   8       63.71       59.95      7.75 o 
   0   6   8      208.17      242.11     14.60 o 
   1   6   8        3.18       19.12      7.60 o 
   2   6   8       92.77       90.86      7.88 o 
  -6   7   8      352.96      361.51     27.50 o 
  -5   7   8        3.54       20.83      7.44 o 
  -4   7   8       13.69       32.49      7.56 o 
  -3   7   8      320.43      316.53     12.57 o 
  -2   7   8       86.73       99.32      7.79 o 
  -1   7   8       88.78      110.52      7.76 o 
   0   7   8       16.15       30.26      7.70 o 
  -1 -14   9       44.90       29.73      7.72 o 
   0 -14   9      158.68      149.90     13.27 o 
   1 -14   9      220.39      150.43     13.01 o 
   2 -14   9       29.23       53.12     17.63 o 
   3 -14   9      331.61      171.45     38.71 o 
   4 -14   9       50.81       56.87      7.84 o 
   5 -14   9      387.86      410.87     13.24 o 
  -3 -13   9      106.23       89.47     26.28 o 
  -2 -13   9      147.30      159.89      9.29 o 
  -1 -13   9        1.57        7.25      7.55 o 
   0 -13   9      738.40      638.80     15.16 o 
   1 -13   9      203.89      219.84     13.21 o 
   2 -13   9      342.03      348.39     14.31 o 
   3 -13   9      147.33      163.35     74.14 o 
   4 -13   9       62.44       56.42      8.14 o 
   5 -13   9      495.08      469.65     29.16 o 
   6 -13   9        7.27       17.47      7.68 o 
   7 -13   9       96.58       88.81      9.35 o 
  -5 -12   9      142.66      141.65     19.81 o 
  -4 -12   9       26.00       23.70      7.56 o 
  -3 -12   9      548.56      437.01     70.41 o 
  -2 -12   9      181.86      148.74     17.43 o 
  -1 -12   9      121.13      138.02     13.51 o 
   0 -12   9      133.62      125.68     13.25 o 
   1 -12   9       91.02       96.76     12.99 o 
   2 -12   9      637.25      722.74     15.90 o 
   3 -12   9      206.92      179.40     50.26 o 
   4 -12   9      127.99      136.19     15.19 o 
   5 -12   9       83.24       81.45      7.77 o 
   6 -12   9      626.06      598.23     32.81 o 
   7 -12   9       22.02       15.52      6.56 o 
   8 -12   9       29.52       24.64      7.94 o 
  -6 -11   9      430.94      437.57     25.67 o 
  -5 -11   9      123.12      126.18      8.99 o 
  -4 -11   9      135.84      111.97      8.14 o 
  -3 -11   9      384.66      279.36     57.87 o 
  -2 -11   9      186.21       86.38     12.78 o 
  -1 -11   9      287.33      307.61     14.35 o 
   0 -11   9       30.52       39.67     12.90 o 
   1 -11   9      875.95      915.90     17.69 o 
   2 -11   9      954.16     1011.56     17.44 o 
   3 -11   9      120.15      130.33      9.85 o 
   4 -11   9        1.28        9.84      7.56 o 
   5 -11   9      471.49      524.13     21.70 o 
   6 -11   9       97.27      101.58      7.14 o 
   7 -11   9       95.58       94.39     12.16 o 
   8 -11   9       66.63       77.85      7.68 o 
  -7 -10   9       59.93       71.52     10.00 o 
  -6 -10   9      470.48      498.62     11.45 o 
  -5 -10   9       15.00       19.09      8.39 o 
  -4 -10   9      659.88      615.14     53.22 o 
  -3 -10   9      171.53      138.30      9.15 o 
  -2 -10   9      186.46      193.65     13.90 o 
  -1 -10   9      567.36      579.08     15.96 o 
   0 -10   9     1133.84     1224.78     19.23 o 
   1 -10   9      357.87      361.62     15.33 o 
   2 -10   9       86.72       85.30     13.72 o 
   3 -10   9       38.48       58.28      9.79 o 
   4 -10   9       40.31       47.02      7.16 o 
   5 -10   9      904.93      986.52     18.35 o 
   6 -10   9      587.01      596.26     28.00 o 
   7 -10   9      136.23      148.67      7.92 o 
   8 -10   9      428.24      425.17     12.41 o 
   9 -10   9        2.10        7.02      7.63 o 
  -8  -9   9        1.35       12.01      9.64 o 
  -7  -9   9      251.04      238.42     10.96 o 
  -6  -9   9      168.66      170.34      9.97 o 
  -5  -9   9      254.06      261.80     10.86 o 
  -4  -9   9      273.04      252.85     13.04 o 
  -3  -9   9        2.79        1.32      8.35 o 
  -2  -9   9      121.40      131.93     14.04 o 
  -1  -9   9      178.57      179.70     15.31 o 
   0  -9   9      234.66      251.21     15.37 o 
   1  -9   9      270.11      285.83     15.96 o 
   2  -9   9      303.80      292.14     63.14 o 
   3  -9   9      831.72      808.73    120.71 o 
   4  -9   9      159.93      174.01      7.44 o 
   5  -9   9     1066.07     1149.13     19.01 o 
   6  -9   9       21.25       22.42      8.50 o 
   7  -9   9      385.85      395.70      8.77 o 
   8  -9   9      256.05      247.39     10.22 o 
   9  -9   9       76.28       77.75      7.81 o 
  -8  -8   9       74.69       66.48     43.51 o 
  -7  -8   9      299.01      314.54     11.77 o 
  -6  -8   9        5.99        6.29      9.12 o 
  -5  -8   9      125.34      119.42      9.92 o 
  -4  -8   9      336.92      315.78     53.51 o 
  -3  -8   9       79.51       75.81      8.42 o 
  -2  -8   9     1292.60     1318.43     21.74 o 
  -1  -8   9      701.37      396.51     16.89 o 
   0  -8   9     1017.70     1044.65     20.86 o 
   1  -8   9      387.19      384.07     16.51 o 
   2  -8   9     2499.52     2370.08    458.67 o 
   3  -8   9        6.13        4.68      7.21 o 
   4  -8   9     1022.83      954.19    139.91 o 
   5  -8   9      246.91      248.88      8.61 o 
   6  -8   9      437.93      463.06     33.32 o 
   7  -8   9       88.17       92.89      7.82 o 
   8  -8   9        8.14       11.58      7.45 o 
   9  -8   9       27.97       30.51      7.52 o 
  -9  -7   9       25.18       16.96      9.56 o 
  -8  -7   9       30.20       19.53     12.38 o 
  -7  -7   9        0.77        4.74      9.13 o 
  -6  -7   9      126.71      144.40      9.96 o 
  -5  -7   9      166.00      149.84     34.86 o 
  -4  -7   9      406.94      402.39    181.19 o 
  -3  -7   9     1550.65     1288.13    211.04 o 
  -2  -7   9      106.47      114.88     15.57 o 
  -1  -7   9     4050.96     4203.32     37.92 o 
   0  -7   9      144.49       68.02     14.45 o 
   1  -7   9     2655.40     2752.53     31.02 o 
   2  -7   9      241.00      200.81     31.10 o 
   3  -7   9      349.43      358.82     26.54 o 
   4  -7   9      161.03      147.36      8.67 o 
   5  -7   9       91.68       85.24     12.12 o 
   6  -7   9      110.80      123.40      8.02 o 
   7  -7   9        6.21       11.03      7.44 o 
   8  -7   9      139.65      128.63     12.29 o 
   9  -7   9        6.01       13.10     12.14 o 
  -9  -6   9       68.90       77.15      9.54 o 
  -8  -6   9      567.03      523.62     74.46 o 
  -7  -6   9        5.59        0.53     18.93 o 
  -6  -6   9     1248.33     1309.70     20.35 o 
  -5  -6   9      421.44      352.59     25.86 o 
  -4  -6   9     2063.09     1948.59    102.81 o 
  -3  -6   9      604.77      472.48    139.21 o 
  -2  -6   9     2073.06      973.69    306.22 o 
  -1  -6   9      559.00      539.43     22.67 o 
   1  -6   9      413.49      352.56     62.25 o 
   2  -6   9       65.71       69.73      9.04 o 
   3  -6   9      311.89      293.28     20.40 o 
   4  -6   9      177.58      179.03      9.82 o 
   5  -6   9      876.65      929.30     51.85 o 
   6  -6   9      207.87      224.71      8.28 o 
   7  -6   9        7.43       15.89      7.53 o 
   8  -6   9      287.26      240.46     41.12 o 
   9  -6   9       14.70       23.70      7.44 o 
 -10  -5   9      260.35      266.81     35.21 o 
  -9  -5   9      323.09      345.50     37.80 o 
  -8  -5   9       12.22        7.60      7.62 o 
  -7  -5   9     1063.63     1197.04     43.80 o 
  -6  -5   9        0.37        0.66      9.76 o 
  -5  -5   9     2439.53     2474.60    269.42 o 
  -4  -5   9      602.71      455.66    128.83 o 
  -3  -5   9       25.61       25.39      7.12 o 
  -2  -5   9     1413.78     1468.91     76.76 o 
  -1  -5   9      377.94      419.24     15.57 o 
   0  -5   9     1698.78     1687.49     75.87 o 
   1  -5   9       61.12       57.95     11.55 o 
   2  -5   9     1038.44     1095.18     69.86 o 
   3  -5   9      133.88      150.05      8.79 o 
   4  -5   9        2.39        2.40      8.26 o 
   5  -5   9     1015.79      959.69    103.82 o 
   6  -5   9       79.80       69.06      7.77 o 
   7  -5   9      370.94      391.68     18.71 o 
   8  -5   9       76.62       81.54      8.42 o 
   9  -5   9      270.33      268.73     17.36 o 
 -10  -4   9      623.64      692.14     32.78 o 
  -9  -4   9        5.15       17.56      7.42 o 
  -8  -4   9      323.94      334.61      8.63 o 
  -7  -4   9     1225.69     1343.57     39.42 o 
  -6  -4   9      478.18      550.10     42.48 o 
  -5  -4   9     1050.67     1081.90    161.05 o 
  -4  -4   9       44.35       52.72      8.20 o 
  -3  -4   9     1074.38     1000.53    111.38 o 
  -2  -4   9      186.81      187.11     22.71 o 
  -1  -4   9     1083.08     1028.68    106.08 o 
   0  -4   9      216.62      207.24     12.99 o 
   1  -4   9       98.72       99.27     12.25 o 
   2  -4   9       75.55       67.43      9.20 o 
   3  -4   9       33.11       21.54     10.34 o 
   4  -4   9      654.83      710.29     10.03 o 
   5  -4   9        3.08       13.45      7.90 o 
   6  -4   9       75.79       75.30     12.07 o 
   7  -4   9       52.83       40.61      7.43 o 
   8  -4   9       30.71       32.09     11.63 o 
   9  -4   9      451.86      432.43      8.66 o 
 -10  -3   9      518.31      573.35     17.07 o 
  -9  -3   9       44.75       53.73      7.61 o 
  -8  -3   9      805.71      903.46     41.47 o 
  -7  -3   9      210.71      240.45     13.29 o 
  -6  -3   9     1528.93     1607.13     82.83 o 
  -5  -3   9      175.46      171.33      9.40 o 
  -4  -3   9      301.60      294.82     13.77 o 
  -3  -3   9        1.50        5.62     10.13 o 
  -2  -3   9      246.73      257.74     11.36 o 
  -1  -3   9      818.13      793.84     37.81 o 
   0  -3   9      113.79      140.80     25.21 o 
   1  -3   9      691.17      690.66     28.34 o 
   2  -3   9       19.40       19.72      8.14 o 
   3  -3   9        1.61        6.05     12.09 o 
   4  -3   9      714.75      767.07     12.47 o 
   5  -3   9      119.63      141.04      8.14 o 
   6  -3   9      546.95      614.10     15.99 o 
   7  -3   9       45.78       45.61      7.60 o 
   8  -3   9      673.90      684.91     15.81 o 
 -10  -2   9        0.15        2.31     12.32 o 
  -9  -2   9       65.20       65.19      7.61 o 
  -8  -2   9      359.55      380.43      8.97 o 
  -7  -2   9      432.50      431.91     24.72 o 
  -6  -2   9        6.34       11.29      7.95 o 
  -5  -2   9      397.36      366.21     34.99 o 
  -4  -2   9      880.16      859.92     79.99 o 
  -3  -2   9        7.06        2.62     10.42 o 
  -2  -2   9      268.43      276.70     16.92 o 
  -1  -2   9       66.87       69.92     10.52 o 
   0  -2   9     1435.84     1307.50    216.03 o 
   1  -2   9      944.83      978.86     32.40 o 
   2  -2   9      158.25      143.42     29.97 o 
   3  -2   9     1399.68     1390.64     82.45 o 
   4  -2   9        7.96       26.20     19.43 o 
   5  -2   9     1703.60     1755.53     19.13 o 
   6  -2   9       96.81      104.95      9.42 o 
   7  -2   9      260.91      259.15     15.28 o 
   8  -2   9       19.25       16.77     10.11 o 
 -10  -1   9      130.52      130.71     10.45 o 
  -9  -1   9        1.72       13.53      7.52 o 
  -8  -1   9       94.75       89.96      9.63 o 
  -7  -1   9     1052.77     1055.63    111.49 o 
  -6  -1   9       22.75       25.84      7.81 o 
  -5  -1   9      112.89      110.30      8.54 o 
  -4  -1   9      862.10      761.63     95.49 o 
  -3  -1   9       32.92       30.36     10.41 o 
  -2  -1   9      445.23      411.97     42.90 o 
  -1  -1   9        0.53        4.49      8.27 o 
   0  -1   9     2478.95     1918.31    243.59 o 
   1  -1   9       96.07      112.51      9.08 o 
   2  -1   9       44.32       53.74     10.37 o 
   3  -1   9       14.53       -2.97      9.66 o 
   4  -1   9     1130.73     1151.90     29.08 o 
   5  -1   9       10.27        5.88     13.58 o 
   6  -1   9      173.56      180.80      9.29 o 
   7  -1   9        1.46        3.35      8.99 o 
   8  -1   9       48.75       54.58      9.52 o 
 -10   0   9      349.79      362.04      8.46 o 
  -9   0   9        6.31        9.76      7.70 o 
  -8   0   9       51.07       88.95     21.17 o 
  -7   0   9      600.86      548.61     34.13 o 
  -6   0   9      768.71      712.98     77.97 o 
  -5   0   9      261.90      242.41     14.25 o 
  -4   0   9      127.01      130.28     16.40 o 
  -3   0   9     1018.34      912.68    101.80 o 
  -2   0   9        0.04       -1.75      8.35 o 
  -1   0   9      669.71      617.59     58.82 o 
   0   0   9      260.53      267.13     25.76 o 
   1   0   9      902.22      801.29    130.08 o 
   2   0   9       11.96       -3.75      9.68 o 
   3   0   9      258.29      282.22     11.82 o 
   4   0   9      124.08      136.84     10.70 o 
   5   0   9      164.83      146.91      9.66 o 
   6   0   9      128.70      118.05     12.78 o 
   7   0   9      125.83      121.37     10.75 o 
 -10   1   9      243.41      238.89      8.24 o 
  -9   1   9       38.91       49.84      7.53 o 
  -8   1   9      281.43      288.36     14.75 o 
  -7   1   9      107.89      114.71     15.37 o 
  -6   1   9     1195.46     1183.25     46.87 o 
  -5   1   9        8.05       20.39      6.89 o 
  -4   1   9      639.84      621.85     31.28 o 
  -3   1   9        4.65       15.58     10.49 o 
  -2   1   9      600.64      601.18     22.36 o 
  -1   1   9       76.53       56.05     15.49 o 
   0   1   9     1460.64     1416.01     39.30 o 
   1   1   9       21.68       14.28      8.01 o 
   2   1   9       32.76       40.44      8.32 o 
   3   1   9      312.77      320.23     23.47 o 
   4   1   9      116.72      114.21     11.27 o 
   5   1   9      544.48      530.66     32.82 o 
   6   1   9      290.32      304.65     14.04 o 
 -10   2   9        0.06        3.14      9.75 o 
  -9   2   9      581.11      506.05     59.31 o 
  -8   2   9      376.53      379.25     20.22 o 
  -7   2   9      499.36      390.99    114.31 o 
  -6   2   9       45.37       50.34      6.78 o 
  -5   2   9      550.86      552.58     39.02 o 
  -4   2   9       46.08       50.19      7.94 o 
  -3   2   9       89.50       89.36     11.57 o 
  -2   2   9        6.67       22.55      7.82 o 
  -1   2   9       13.75        9.76      8.04 o 
   0   2   9      434.38      373.48     80.85 o 
   1   2   9       57.39       66.17      7.76 o 
   2   2   9      154.36      163.36     20.96 o 
   3   2   9     1145.88     1028.55    130.35 o 
   4   2   9      126.67      111.29      9.17 o 
   5   2   9      118.19      129.73     15.59 o 
  -9   3   9       91.83       97.71     12.97 o 
  -8   3   9       30.15       34.99      7.48 o 
  -7   3   9       32.06       19.77      6.58 o 
  -6   3   9     1114.32     1174.11     37.95 o 
  -5   3   9       45.80       62.07      7.27 o 
  -4   3   9        0.60       -2.15      7.65 o 
  -3   3   9       37.11       47.50      7.80 o 
  -2   3   9       15.75       20.21      7.72 o 
  -1   3   9      600.34      613.81     32.20 o 
   0   3   9      486.85      511.76     15.59 o 
   1   3   9       42.44       33.42      8.32 o 
   2   3   9      482.70      413.06     45.50 o 
   3   3   9      411.93      396.91      8.45 o 
   4   3   9      178.53      180.33     40.05 o 
   5   3   9       38.62       46.66      9.09 o 
  -9   4   9       92.03       75.10      8.64 o 
  -8   4   9        4.58       -7.28      7.43 o 
  -7   4   9       43.03       49.01      6.69 o 
  -6   4   9      684.43      631.59     67.40 o 
  -5   4   9       26.03       40.98      9.78 o 
  -4   4   9       10.89       -0.01      7.65 o 
  -3   4   9      212.89      206.77     33.01 o 
  -2   4   9        0.00       14.82      7.62 o 
  -1   4   9      558.10      555.66     15.23 o 
   0   4   9      143.47      140.51     41.51 o 
   1   4   9       57.04       83.12      7.86 o 
   2   4   9      351.80      346.19      8.28 o 
   3   4   9        4.13        2.23      9.37 o 
  -8   5   9       89.62       86.35      6.94 o 
  -7   5   9       41.53       45.06      6.62 o 
  -6   5   9      451.22      397.08     19.42 o 
  -5   5   9        2.67        1.56     12.22 o 
  -4   5   9      286.26      292.70      8.30 o 
  -3   5   9      256.42      232.98     10.08 o 
  -2   5   9      220.59      247.91     12.78 o 
  -1   5   9      191.20      187.41      9.67 o 
   0   5   9       55.82       57.82      7.63 o 
   1   5   9      163.85      182.60      8.03 o 
   2   5   9       26.90       30.45      8.53 o 
  -6   6   9       27.33       41.87     10.93 o 
  -5   6   9      103.18      105.49      7.74 o 
  -4   6   9       72.16       78.43      8.67 o 
  -3   6   9        0.80       13.58      7.49 o 
  -2   6   9      376.75      355.26     18.66 o 
  -1   6   9       10.69       33.05      7.69 o 
   0   6   9       92.90       99.09     19.06 o 
  -1 -14  10       42.05       35.84     13.13 o 
   0 -14  10       86.81       75.00     13.23 o 
   1 -14  10      200.84      219.11     13.82 o 
   2 -14  10      318.47      387.60     19.34 o 
   3 -14  10       50.11       31.47     12.84 o 
   4 -14  10      184.70      199.49     18.62 o 
   5 -14  10       41.82       42.61      7.26 o 
  -3 -13  10      131.45      130.16     13.68 o 
  -2 -13  10       42.05       40.83     13.11 o 
  -1 -13  10      502.85      558.77     15.29 o 
   0 -13  10       12.80       13.70     12.84 o 
   1 -13  10      357.92      421.14     14.98 o 
   2 -13  10        7.61       26.66     12.78 o 
   3 -13  10      166.16      218.42     13.45 o 
   4 -13  10      112.16      128.03      9.52 o 
   5 -13  10      204.69      213.19     13.55 o 
   6 -13  10      130.00      141.12     18.31 o 
  -4 -12  10      273.61      235.76     39.24 o 
  -3 -12  10       29.88       37.96     12.70 o 
  -2 -12  10      458.38      574.91     15.49 o 
  -1 -12  10        3.15       15.43     12.70 o 
   0 -12  10      226.69      260.67     14.08 o 
   1 -12  10      162.38      182.69     13.49 o 
   2 -12  10      211.92      210.44     13.78 o 
   3 -12  10       81.69      114.41     12.70 o 
   4 -12  10       94.05      106.17      9.53 o 
   5 -12  10       38.97       57.87      6.74 o 
   6 -12  10      104.19      111.78      8.08 o 
   7 -12  10       15.61        9.95      7.78 o 
  -6 -11  10       14.77       19.15      7.59 o 
  -5 -11  10      290.53      282.75     16.16 o 
  -4 -11  10       76.41       66.27      8.45 o 
  -3 -11  10       93.41      117.48     13.31 o 
  -2 -11  10      355.15      360.87     15.10 o 
  -1 -11  10      285.70      282.51     14.45 o 
   0 -11  10        8.58       16.26     12.72 o 
   1 -11  10      597.32      604.69     16.14 o 
   2 -11  10       98.69      101.38     13.03 o 
   3 -11  10      210.83      197.71     15.10 o 
   4 -11  10        3.70       24.58      9.64 o 
   5 -11  10       87.63       99.52      8.04 o 
   6 -11  10       67.57       69.58      7.82 o 
   7 -11  10       29.94       31.82      7.65 o 
   8 -11  10      119.13      104.86     22.45 o 
  -6 -10  10      229.02      212.21      8.62 o 
  -5 -10  10      165.29      146.07     14.70 o 
  -4 -10  10       88.61       83.47     11.22 o 
  -3 -10  10      342.87      142.46     14.21 o 
  -2 -10  10       24.33       27.78     13.05 o 
  -1 -10  10      466.98      251.51     14.31 o 
   0 -10  10       21.60       11.15     12.58 o 
   1 -10  10      260.59      298.67     15.10 o 
   2 -10  10      627.18      542.87     16.18 o 
   3 -10  10        1.91       10.06      9.41 o 
   4 -10  10      505.26      526.96     44.37 o 
   5 -10  10       93.05       98.54     15.16 o 
   6 -10  10      350.68      362.90      9.01 o 
   7 -10  10      161.40      116.94     22.46 o 
   8 -10  10       22.31       27.02      7.74 o 
  -7  -9  10        5.50       10.30      9.31 o 
  -6  -9  10      463.68      489.09     12.40 o 
  -5  -9  10       48.80       29.53      7.56 o 
  -4  -9  10      103.60      118.34      8.68 o 
  -3  -9  10       52.62       68.31     14.43 o 
  -2  -9  10       86.35       98.06     13.78 o 
  -1  -9  10      640.40      683.90     17.79 o 
   0  -9  10        4.99        8.12     13.56 o 
   1  -9  10      476.31      539.76     21.21 o 
   2  -9  10      181.99      199.45     22.99 o 
   3  -9  10      254.13      281.29     10.81 o 
   4  -9  10      882.86      911.18     12.70 o 
   5  -9  10      334.76      277.66     37.97 o 
   6  -9  10        5.59        7.91      7.59 o 
   7  -9  10        0.66       -7.01      7.52 o 
   8  -9  10       90.00       98.83      9.85 o 
  -8  -8  10        0.13       -0.33      9.45 o 
  -7  -8  10      173.69      206.06      9.94 o 
  -6  -8  10        0.35       10.75     12.62 o 
  -5  -8  10        4.32        7.47      9.08 o 
  -4  -8  10       98.36       87.56      8.68 o 
  -3  -8  10      120.51      147.97     15.00 o 
  -2  -8  10      339.86      251.86     15.10 o 
  -1  -8  10      215.42      196.19     15.94 o 
   0  -8  10      803.27      768.03     19.66 o 
   1  -8  10      338.89      361.95     21.23 o 
   2  -8  10       61.06       61.94     14.96 o 
   3  -8  10        6.03        6.40      8.47 o 
   4  -8  10       21.62       34.82      7.92 o 
   5  -8  10       94.51      104.31      8.10 o 
   6  -8  10        0.06        8.59      8.12 o 
   7  -8  10        3.36        9.21      7.40 o 
   8  -8  10      404.02      409.61     16.20 o 
  -8  -7  10        8.63       14.14      9.07 o 
  -7  -7  10      476.87      506.42     11.30 o 
  -6  -7  10       50.42       49.92      9.46 o 
  -5  -7  10      704.75      672.52     12.84 o 
  -4  -7  10      733.32      702.59     91.55 o 
  -3  -7  10     1524.70     1418.76    191.68 o 
  -2  -7  10     1128.93     1072.40     24.59 o 
  -1  -7  10      536.01      572.79     21.72 o 
   0  -7  10      356.61      369.24     19.46 o 
   2  -7  10       31.86       32.79      9.29 o 
   3  -7  10      556.27      571.82     10.71 o 
   4  -7  10      136.52      130.06     15.41 o 
   5  -7  10        0.97        7.04      7.55 o 
   6  -7  10      355.05      378.22     12.27 o 
   7  -7  10        2.33        6.30      7.63 o 
   8  -7  10      141.81      132.68      7.95 o 
  -9  -6  10      153.83      167.09      9.41 o 
  -8  -6  10      101.67      107.39     13.39 o 
  -7  -6  10     1011.53     1165.91    101.48 o 
  -6  -6  10     1369.62     1513.78    138.09 o 
  -5  -6  10     1382.33     1539.61    144.58 o 
  -4  -6  10       15.68       10.56     10.21 o 
  -3  -6  10      197.46      188.83     10.76 o 
  -2  -6  10       15.14       11.78     11.37 o 
  -1  -6  10      639.73      600.11     44.73 o 
   0  -6  10      118.45      114.27     16.43 o 
   1  -6  10      201.12      167.47     11.46 o 
   2  -6  10       39.88       44.29      8.53 o 
   3  -6  10       80.24       84.02      8.55 o 
   4  -6  10       32.36       30.05      7.95 o 
   5  -6  10      248.42      252.11     13.12 o 
   6  -6  10      349.16      375.69     24.59 o 
   7  -6  10       73.79       72.97      9.83 o 
   8  -6  10       82.05      102.65      7.69 o 
  -9  -5  10       57.92       74.84     16.38 o 
  -8  -5  10     1152.61     1170.36    123.79 o 
  -7  -5  10        2.12        2.39      7.59 o 
  -6  -5  10      342.48      313.80     40.65 o 
  -5  -5  10        0.77        7.69      7.87 o 
  -4  -5  10      144.65      124.01      8.41 o 
  -3  -5  10      144.62      129.93     10.60 o 
  -2  -5  10      105.92       88.06     12.64 o 
  -1  -5  10       67.81       80.73     12.00 o 
   0  -5  10      592.72      594.30     19.38 o 
   1  -5  10      461.79      458.94     17.29 o 
   2  -5  10      509.84      459.42     76.84 o 
   3  -5  10     1128.68     1165.99    107.99 o 
   4  -5  10      154.67      170.35      8.55 o 
   5  -5  10      423.42      468.70     19.57 o 
   6  -5  10       74.33       80.98      7.61 o 
   7  -5  10       18.86       16.75      9.85 o 
   8  -5  10      224.22      213.20     26.74 o 
  -9  -4  10      147.80      149.68      9.87 o 
  -8  -4  10       32.50       45.48      7.59 o 
  -7  -4  10      270.08      291.83     20.79 o 
  -6  -4  10       42.21       49.57      8.50 o 
  -5  -4  10      432.74      453.52     15.33 o 
  -4  -4  10       55.97       62.50      8.20 o 
  -3  -4  10      148.08      163.43     10.86 o 
  -2  -4  10      140.25      150.92     12.47 o 
  -1  -4  10       62.65       44.99     27.96 o 
   0  -4  10     1948.85     1975.90     52.94 o 
   1  -4  10        0.15        1.10     11.72 o 
   2  -4  10       68.98       76.60      8.43 o 
   3  -4  10      338.09      333.73     12.73 o 
   4  -4  10      265.81      299.91      8.53 o 
   5  -4  10       92.28      112.54     10.97 o 
   6  -4  10      105.25      104.08      7.78 o 
   7  -4  10      293.04      305.15     12.82 o 
   8  -4  10       59.55       64.01      7.82 o 
 -10  -3  10       68.06       54.58      7.97 o 
  -9  -3  10      155.24      138.14     21.56 o 
  -8  -3  10        9.31       23.28      7.63 o 
  -7  -3  10      341.80      366.11     59.64 o 
  -6  -3  10      293.45      294.58     30.17 o 
  -5  -3  10       20.16       25.33      7.76 o 
  -4  -3  10       59.92       53.01      8.25 o 
  -3  -3  10      904.70      980.08     56.18 o 
  -2  -3  10       32.39        6.11      9.92 o 
  -1  -3  10      241.69      242.53     10.75 o 
   0  -3  10       68.20       91.75     13.21 o 
   1  -3  10      465.20      487.98     29.62 o 
   2  -3  10      105.45       87.62      8.28 o 
   3  -3  10      148.83      138.89      8.18 o 
   4  -3  10      571.12      599.86     51.06 o 
   5  -3  10       20.43       21.55      8.60 o 
   6  -3  10      285.73      280.62     47.67 o 
   7  -3  10      264.67      262.36      8.59 o 
   8  -3  10      141.82      115.72     19.44 o 
 -10  -2  10      233.34      234.04     12.78 o 
  -9  -2  10        7.05        8.18      7.41 o 
  -8  -2  10       52.34       57.40      7.55 o 
  -7  -2  10      101.58      120.90      8.57 o 
  -6  -2  10     1329.29     1278.44    119.32 o 
  -5  -2  10       23.11       25.01      7.99 o 
  -4  -2  10      511.69      546.82     22.34 o 
  -3  -2  10     1008.31     1008.44     44.74 o 
  -2  -2  10       22.99       45.59     12.43 o 
  -1  -2  10      405.98      391.58     15.88 o 
   0  -2  10      292.43      281.89     14.48 o 
   1  -2  10     1190.43     1261.32     66.03 o 
   2  -2  10     1646.90     1641.58    106.74 o 
   3  -2  10      115.81      138.08      9.86 o 
   4  -2  10      574.11      627.07     50.96 o 
   5  -2  10      320.71      357.88     14.94 o 
   6  -2  10     1604.34     1645.27     40.95 o 
   7  -2  10        5.37       16.02      7.45 o 
 -10  -1  10       25.68       26.98      7.82 o 
  -9  -1  10      134.45      157.72      7.88 o 
  -8  -1  10       14.86       24.56      7.44 o 
  -7  -1  10      212.73      202.22     24.80 o 
  -6  -1  10      391.89      377.12     43.92 o 
  -5  -1  10      312.20      328.31     22.46 o 
  -4  -1  10      154.64      160.50     24.48 o 
  -3  -1  10      387.57      393.77     24.48 o 
  -2  -1  10       43.40       40.74     10.15 o 
  -1  -1  10      218.60      222.44     19.08 o 
   0  -1  10      237.27      251.52     11.10 o 
   1  -1  10     1766.57     1753.08     61.78 o 
   2  -1  10      304.17      246.59     14.13 o 
   3  -1  10     1399.76     1399.56     73.11 o 
   4  -1  10      210.48      191.54     11.15 o 
   5  -1  10      388.88      381.49     14.21 o 
   6  -1  10      173.42      191.85      9.55 o 
   7  -1  10       34.75       44.58      9.44 o 
  -9   0  10      356.11      360.64     27.13 o 
  -8   0  10       11.28       18.33      8.17 o 
  -7   0  10      228.29      204.98     13.99 o 
  -6   0  10        5.87       14.10      7.81 o 
  -5   0  10       46.35       68.28      9.61 o 
  -4   0  10      312.59      321.22     13.62 o 
  -3   0  10       40.01       38.99      7.95 o 
  -2   0  10     1100.31     1045.09     87.57 o 
  -1   0  10      117.68      115.77     11.95 o 
   0   0  10      855.15      848.17     22.88 o 
   1   0  10       48.99       32.87      7.83 o 
   2   0  10       48.79       28.35      7.89 o 
   3   0  10      149.44      146.70      9.64 o 
   4   0  10      104.91      127.22      8.99 o 
   5   0  10      157.96      146.67     48.23 o 
   6   0  10        2.15       13.78     12.94 o 
  -9   1  10       72.30       72.09      7.79 o 
  -8   1  10      318.19      290.30      9.16 o 
  -7   1  10      508.13      497.91      8.91 o 
  -6   1  10      231.36      250.34     15.52 o 
  -5   1  10      598.78      612.28     28.46 o 
  -4   1  10      220.62      242.94      8.48 o 
  -3   1  10     1297.22     1123.02    131.35 o 
  -2   1  10       78.72       76.82      9.82 o 
  -1   1  10      327.05      295.23     61.67 o 
   0   1  10       66.57       76.83     10.79 o 
   1   1  10       44.92       55.17     14.54 o 
   2   1  10      449.27      469.56     16.30 o 
   3   1  10        3.67        2.74      7.71 o 
   4   1  10      176.00      208.99     17.69 o 
   5   1  10       17.83       24.56     12.83 o 
  -9   2  10        3.39       19.10      8.23 o 
  -8   2  10      991.48      929.68     45.12 o 
  -7   2  10        9.13        3.21      8.23 o 
  -6   2  10      309.16      307.15      9.24 o 
  -5   2  10      110.80      108.01      8.63 o 
  -4   2  10       64.32       58.57      7.97 o 
  -3   2  10      498.01      479.40     58.31 o 
  -2   2  10        2.80       -1.41      7.92 o 
  -1   2  10      252.71      253.63     24.54 o 
   0   2  10        0.59       14.21      7.46 o 
   1   2  10      149.46      160.79      8.14 o 
   2   2  10        0.95       12.23      9.17 o 
   3   2  10      144.57      117.62     23.44 o 
   4   2  10      123.90      141.05      7.81 o 
  -8   3  10       32.18       28.65      7.70 o 
  -7   3  10        6.83       12.96     11.19 o 
  -6   3  10        4.08       12.77      6.43 o 
  -5   3  10       16.60       10.71      8.04 o 
  -4   3  10      198.73      225.05     10.17 o 
  -3   3  10      135.92      131.49      7.93 o 
  -2   3  10      143.35      147.21      8.77 o 
  -1   3  10       13.41       21.00      8.49 o 
   0   3  10       73.95       87.21      9.30 o 
   1   3  10      237.16      224.25      8.16 o 
   2   3  10       92.36       96.46      7.87 o 
   3   3  10      525.68      494.93     17.44 o 
  -7   4  10        1.30        0.86      7.05 o 
  -6   4  10       59.53       65.85     14.68 o 
  -5   4  10      264.77      244.07     12.68 o 
  -4   4  10       24.33       25.62      7.59 o 
  -3   4  10       14.43       36.65      7.45 o 
  -2   4  10       91.51       77.29     19.92 o 
  -1   4  10      142.23      135.81      7.91 o 
   0   4  10      248.15      238.04     17.96 o 
   1   4  10        0.34        1.64      8.03 o 
   2   4  10      369.70      305.24     72.56 o 
  -5   5  10      169.45      175.37     20.16 o 
  -4   5  10        3.94       -0.06      7.65 o 
  -3   5  10      121.49      149.58      7.99 o 
  -2   5  10        1.79       10.20     12.21 o 
  -1   5  10      612.25      648.55     18.44 o 
   0 -14  11      249.51      282.04     19.87 o 
   1 -14  11        0.02       -4.99     13.19 o 
   2 -14  11      321.03      405.55     14.78 o 
   3 -14  11        3.04       -1.32     13.01 o 
  -2 -13  11       10.76        7.80     18.16 o 
  -1 -13  11      392.51      375.83     14.70 o 
   0 -13  11       51.86       55.79     13.31 o 
   1 -13  11      340.72      260.12     13.82 o 
   2 -13  11      244.53      252.12     14.17 o 
   3 -13  11       38.51       40.65     12.82 o 
   4 -13  11      254.07      276.45     10.30 o 
   5 -13  11        1.02       11.34      9.35 o 
  -4 -12  11      126.12      145.79     14.31 o 
  -3 -12  11      284.69      292.83     14.84 o 
  -2 -12  11       11.59       23.41     12.58 o 
  -1 -12  11      333.57      341.39     14.21 o 
   0 -12  11       67.65       81.25     13.05 o 
   1 -12  11      205.64      241.27     13.76 o 
   2 -12  11       81.14      101.10     12.88 o 
   3 -12  11        1.42       -9.75     12.42 o 
   4 -12  11      141.78      172.82      9.69 o 
   5 -12  11      108.48      103.80      9.67 o 
   6 -12  11        1.56        3.16      7.51 o 
  -5 -11  11       67.30       58.61      8.10 o 
  -4 -11  11      312.82      305.88     15.35 o 
  -3 -11  11        1.53       22.76     12.72 o 
  -2 -11  11      109.45      108.20     12.86 o 
  -1 -11  11        9.55       14.11     12.99 o 
   0 -11  11      892.05     1003.54     18.34 o 
   1 -11  11      106.03      112.41     13.03 o 
   2 -11  11        9.35       11.72     12.27 o 
   3 -11  11       68.79       58.51     15.10 o 
   4 -11  11      772.98      820.00     35.17 o 
   5 -11  11        4.13        7.31      7.66 o 
   6 -11  11       40.02       36.38      8.42 o 
   7 -11  11       52.94       49.46      7.82 o 
  -6 -10  11       14.48       14.76      9.34 o 
  -5 -10  11      139.10      118.97     13.47 o 
  -4 -10  11       11.98       11.01     18.18 o 
  -3 -10  11      504.28      232.22     14.84 o 
  -2 -10  11      223.96      273.19     19.80 o 
  -1 -10  11      340.73      355.62     15.79 o 
   0 -10  11       98.48       71.26     13.68 o 
   1 -10  11     1068.56     1157.72     20.68 o 
   2 -10  11      245.90      158.49     13.45 o 
   3 -10  11        9.71       12.56      9.35 o 
   4 -10  11      140.54      147.03     59.79 o 
   5 -10  11        4.63        4.99      8.38 o 
   6 -10  11       42.88       46.09      7.71 o 
   7 -10  11       42.13       42.70      9.98 o 
  -7  -9  11       76.10       64.94      9.87 o 
  -6  -9  11      563.66      482.99     55.91 o 
  -5  -9  11      194.55      188.99      9.13 o 
  -4  -9  11        7.50       12.04      8.10 o 
  -3  -9  11      102.21      127.31     14.13 o 
  -2  -9  11      141.75      115.28     14.39 o 
  -1  -9  11        2.11        4.01     13.11 o 
   0  -9  11       36.92       47.16     18.60 o 
   1  -9  11        2.70        3.87     13.05 o 
   3  -9  11       11.18       18.48     14.57 o 
   4  -9  11      235.60      246.53     24.19 o 
   5  -9  11      261.14      270.31      8.87 o 
   6  -9  11      267.68      278.67      8.74 o 
   7  -9  11      145.08      146.83      7.84 o 
   8  -9  11      172.62      172.97      8.22 o 
  -7  -8  11       17.72       17.85      9.29 o 
  -6  -8  11       42.77       46.02     15.26 o 
  -5  -8  11      344.69      321.47     15.23 o 
  -4  -8  11       29.63       21.34      7.61 o 
  -3  -8  11       44.76       32.71     14.13 o 
  -2  -8  11       13.90       20.54     18.34 o 
  -1  -8  11       27.05       27.29     18.07 o 
   3  -8  11      713.60      694.00     48.83 o 
   4  -8  11      137.26      127.65      9.03 o 
   5  -8  11      264.31      265.30     22.09 o 
   6  -8  11      208.87      211.78      8.25 o 
   7  -8  11      248.59      231.40      8.22 o 
   8  -8  11      172.00      171.82      8.08 o 
  -8  -7  11       50.17       54.83      7.78 o 
  -7  -7  11        2.21        1.01      7.52 o 
  -6  -7  11       15.55       14.37      9.21 o 
  -5  -7  11      559.07      289.98     15.79 o 
  -4  -7  11      209.62      225.96     11.29 o 
  -3  -7  11        2.91        2.56      6.38 o 
   1  -7  11       21.36        9.94     11.56 o 
   2  -7  11       29.35       31.41      8.30 o 
   3  -7  11      771.15      878.24     12.84 o 
   4  -7  11      172.95      184.69     19.04 o 
   5  -7  11       14.17        8.06      8.35 o 
   6  -7  11       54.53       59.67      7.52 o 
   7  -7  11      368.75      361.01     20.36 o 
   8  -7  11       18.99       16.42      7.67 o 
  -8  -6  11        2.59       -2.29      7.54 o 
  -7  -6  11      173.19      179.71     39.03 o 
  -6  -6  11      343.04      407.29     39.77 o 
  -5  -6  11      618.63      642.08     33.46 o 
  -4  -6  11      108.74      128.49      8.36 o 
  -3  -6  11      346.27      295.45     26.68 o 
  -2  -6  11      158.33      153.19     12.99 o 
  -1  -6  11     1268.54     1094.15    289.90 o 
   0  -6  11      352.43      369.08     27.02 o 
   1  -6  11       54.27       32.29      9.65 o 
   2  -6  11       84.55       71.87      8.46 o 
   3  -6  11      593.87      587.06     19.20 o 
   4  -6  11      551.95      555.96     68.86 o 
   5  -6  11      198.02      204.27      8.90 o 
   6  -6  11       83.26       78.87      7.62 o 
   7  -6  11       80.75       82.36      7.73 o 
   8  -6  11        0.98       -7.82      7.82 o 
  -9  -5  11       76.51       87.45      8.00 o 
  -8  -5  11       77.30       77.09     10.72 o 
  -7  -5  11       63.03       66.35      8.62 o 
  -6  -5  11      510.68      541.72     30.56 o 
  -5  -5  11       93.26      111.07      8.07 o 
  -4  -5  11       97.56      102.10      9.68 o 
  -3  -5  11      222.97      200.29     42.91 o 
  -2  -5  11       19.67       11.67      9.94 o 
  -1  -5  11      270.27      254.87     17.07 o 
   0  -5  11      118.63      117.30     12.17 o 
   1  -5  11      378.93      388.34     11.97 o 
   2  -5  11        1.35        5.27     11.50 o 
   3  -5  11        8.25       13.45      7.84 o 
   4  -5  11       21.70       38.35      7.69 o 
   5  -5  11       43.03       40.44      7.72 o 
   6  -5  11      194.25      172.87     18.20 o 
   7  -5  11        0.53        8.06      7.36 o 
  -9  -4  11       68.80       71.21      7.89 o 
  -8  -4  11      418.19      439.72     14.15 o 
  -7  -4  11      220.07      233.79     11.94 o 
  -6  -4  11      267.89      263.55     39.27 o 
  -5  -4  11       53.37       68.45     10.71 o 
  -4  -4  11       52.93       45.64     10.00 o 
  -3  -4  11      372.44      382.14     11.30 o 
  -2  -4  11      668.04      574.67    196.08 o 
  -1  -4  11      182.05      164.84     13.12 o 
   0  -4  11       21.52       24.55     18.49 o 
   1  -4  11       19.70       18.29      9.74 o 
   2  -4  11      246.17      217.51     20.28 o 
   3  -4  11      129.54      166.19     13.62 o 
   4  -4  11       26.80       34.41      7.72 o 
   5  -4  11      162.67      159.49      7.82 o 
   6  -4  11       13.73       17.23      7.47 o 
   7  -4  11        7.29        2.93      9.25 o 
  -9  -3  11      330.28      286.18     60.98 o 
  -8  -3  11        0.75        4.11      7.47 o 
  -7  -3  11      290.97      299.63     41.39 o 
  -6  -3  11       19.39       21.72      7.71 o 
  -5  -3  11      631.83      487.59     65.34 o 
  -4  -3  11      289.56      236.31     75.98 o 
  -3  -3  11        6.61       -1.76      9.83 o 
  -2  -3  11       33.45       46.05      9.86 o 
  -1  -3  11        0.16       -0.76      9.57 o 
   0  -3  11        3.49       16.72     15.02 o 
   1  -3  11        9.04        6.74     12.15 o 
   2  -3  11      360.45      346.00     13.97 o 
   3  -3  11       99.68      108.07      8.15 o 
   4  -3  11       50.23       64.33      9.50 o 
   5  -3  11      327.38      344.28     21.98 o 
   6  -3  11        0.04       -1.79      8.06 o 
   7  -3  11      408.54      397.56      8.76 o 
  -9  -2  11      206.83      221.59      8.30 o 
  -8  -2  11      180.87      164.54      8.13 o 
  -7  -2  11        3.41        4.79      8.20 o 
  -6  -2  11        4.18        8.80      7.52 o 
  -5  -2  11        1.89        9.52      7.66 o 
  -4  -2  11        3.45       -1.40     11.59 o 
  -3  -2  11      101.29      128.78     11.53 o 
  -2  -2  11      163.60      172.64     11.48 o 
  -1  -2  11      162.68      155.27     19.19 o 
   0  -2  11        1.64       15.46      9.82 o 
   1  -2  11       50.89       45.55      6.73 o 
   2  -2  11     1264.17     1290.50     57.18 o 
   3  -2  11      119.76      122.31     18.09 o 
   4  -2  11      865.22      860.58     37.30 o 
   5  -2  11       14.55       20.91      9.14 o 
   6  -2  11      197.96      207.39      8.83 o 
  -9  -1  11      163.15      171.30      8.16 o 
  -8  -1  11      125.83      126.74     20.91 o 
  -7  -1  11       17.50       20.24      7.70 o 
  -6  -1  11       21.14       26.96      7.66 o 
  -5  -1  11        7.30       17.19      7.50 o 
  -4  -1  11      151.63      157.41      9.76 o 
  -3  -1  11      360.65      388.23     10.50 o 
  -2  -1  11       81.43       84.22     22.47 o 
  -1  -1  11      811.76      823.51     29.21 o 
   0  -1  11        0.08       10.95      7.70 o 
   1  -1  11     1144.00     1077.84     90.05 o 
   2  -1  11      233.25      207.74     31.69 o 
   3  -1  11       85.98       94.93      7.89 o 
   4  -1  11      191.11      174.28     11.15 o 
   5  -1  11       60.37       76.14     13.68 o 
  -9   0  11       12.94       16.73      8.25 o 
  -8   0  11        1.74        1.40      7.63 o 
  -7   0  11      223.90      207.78      8.39 o 
  -6   0  11       31.29       28.46      7.81 o 
  -5   0  11        3.17       22.39     13.65 o 
  -4   0  11      404.97      420.96     13.83 o 
  -3   0  11       18.31       18.07     13.15 o 
  -2   0  11      503.85      422.42     86.47 o 
  -1   0  11       34.74       37.03      7.73 o 
   0   0  11      100.40      117.94      8.03 o 
   1   0  11      352.54      352.33      8.78 o 
   2   0  11        4.87       12.66     10.61 o 
   3   0  11      176.38      182.32     14.85 o 
   4   0  11        2.88       13.41     10.98 o 
   5   0  11      127.69      149.00      9.89 o 
  -8   1  11       13.98        7.94      8.27 o 
  -7   1  11      523.75      544.65     17.80 o 
  -6   1  11       40.82       40.97      7.74 o 
  -5   1  11      297.38      311.74     10.20 o 
  -4   1  11       82.38       79.47     13.96 o 
  -3   1  11        1.73       13.28      8.15 o 
  -2   1  11      671.02      656.83     27.32 o 
  -1   1  11       24.21       34.91      7.82 o 
   0   1  11      178.82      205.40     12.31 o 
   1   1  11       21.00       18.10      7.52 o 
   2   1  11       93.25      102.44     15.50 o 
   3   1  11       21.45       18.47      8.43 o 
   4   1  11       83.02       73.54     10.66 o 
  -7   2  11       76.37       58.75      7.78 o 
  -6   2  11       10.54       13.23     10.85 o 
  -5   2  11      385.85      350.96     14.85 o 
  -4   2  11       50.11       50.36      7.59 o 
  -3   2  11      140.41      149.06     12.47 o 
  -2   2  11       57.83       37.06      7.65 o 
  -1   2  11      257.72      243.28     41.77 o 
   0   2  11       22.15       11.22     11.54 o 
   1   2  11       35.36       38.79     15.24 o 
   2   2  11      290.07      278.41      8.30 o 
   3   2  11       60.21       41.77     13.64 o 
  -6   3  11       50.77       65.00      7.78 o 
  -5   3  11       43.82       31.17      7.54 o 
  -4   3  11        9.61       15.17      7.54 o 
  -3   3  11      102.83      113.94      7.79 o 
  -2   3  11        6.73        2.14      7.45 o 
  -1   3  11      292.77      297.52      8.35 o 
   0   3  11       11.93        2.47      7.51 o 
   1   3  11      143.63      160.91     21.34 o 
  -4   4  11      130.45      126.52     13.86 o 
  -3   4  11       31.20       20.27      8.74 o 
  -2   4  11      234.05      204.00      9.07 o 
  -2 -13  12      787.98      933.48     18.58 o 
  -1 -13  12       26.18       57.21     18.38 o 
   0 -13  12      790.26      932.30     18.36 o 
   1 -13  12      102.74      118.17     13.56 o 
   2 -13  12      253.74      299.55     19.32 o 
   3 -13  12      298.77      327.47     14.96 o 
   4 -13  12      255.50      299.44     14.88 o 
  -3 -12  12      839.03      950.78     18.50 o 
  -2 -12  12        8.41        9.08     12.72 o 
  -1 -12  12      262.08      251.80     14.76 o 
   0 -12  12        0.84        7.14     12.52 o 
   1 -12  12      353.99      368.40     15.08 o 
   2 -12  12      293.24      316.52     14.43 o 
   3 -12  12      166.13      192.79     13.76 o 
   4 -12  12       15.45       27.74      9.10 o 
   5 -12  12      235.34      168.63     14.45 o 
  -4 -11  12      200.13      275.85     14.90 o 
  -3 -11  12      335.80      370.32     15.67 o 
  -2 -11  12       22.53       21.21     12.86 o 
  -1 -11  12      175.73      168.47     14.37 o 
   0 -11  12      177.41      192.71     13.80 o 
   1 -11  12       81.96       62.55     13.45 o 
   2 -11  12       53.64       70.57     13.29 o 
   3 -11  12       18.32        6.29     12.72 o 
   4 -11  12        5.47        5.54     13.15 o 
   5 -11  12      331.83      338.96    118.53 o 
   6 -11  12      234.91      215.21     24.38 o 
  -5 -10  12      132.33       97.37     29.68 o 
  -4 -10  12      367.97      447.25     16.14 o 
  -3 -10  12       10.82       10.36     13.49 o 
  -2 -10  12      194.04      246.65     15.10 o 
  -1 -10  12       74.22       55.14     12.90 o 
   0 -10  12      134.07      120.19     13.27 o 
   1 -10  12      123.94      126.76     14.25 o 
   3 -10  12      291.23      336.75     16.77 o 
   4 -10  12      390.42      420.93     16.91 o 
   5 -10  12      483.41      447.44     27.66 o 
   6 -10  12        1.67        7.40      7.84 o 
  -6  -9  12        0.20        0.26      7.58 o 
  -5  -9  12       66.96       79.87      9.10 o 
  -4  -9  12        0.92        4.11     12.94 o 
  -3  -9  12        1.36        3.72     12.38 o 
  -2  -9  12      204.28      179.36     15.43 o 
  -1  -9  12      408.98      346.52     19.38 o 
   3  -9  12       33.28       44.41     14.35 o 
   4  -9  12      230.55      211.23     47.74 o 
   5  -9  12       86.98       91.13      7.88 o 
   6  -9  12       27.78       26.77      7.71 o 
   7  -9  12      339.13      302.20     45.63 o 
  -7  -8  12       42.52       58.96      7.77 o 
  -6  -8  12       47.12       67.40      9.75 o 
  -5  -8  12        3.24       -1.12      6.50 o 
  -4  -8  12      337.98      254.13     32.41 o 
  -3  -8  12      296.58      326.55     40.74 o 
   3  -8  12       12.35       21.03      7.69 o 
   4  -8  12      651.91      602.57     63.65 o 
   5  -8  12        1.60        5.71      7.63 o 
   6  -8  12      187.44      185.93     25.30 o 
   7  -8  12      115.57      106.28      8.12 o 
  -7  -7  12      112.10      122.14     11.50 o 
  -6  -7  12       13.09       16.23      9.25 o 
  -5  -7  12      148.17      149.15     17.55 o 
  -4  -7  12      432.53      393.73     89.67 o 
  -3  -7  12      151.38      137.53     10.51 o 
  -2  -7  12      282.66      183.47     25.04 o 
   1  -7  12      345.78      391.34     17.00 o 
   2  -7  12      133.96      121.26     10.43 o 
   3  -7  12      409.38      336.08     53.07 o 
   4  -7  12      334.53      332.23     16.74 o 
   5  -7  12      624.91      572.83     27.93 o 
   6  -7  12       22.28       18.58      7.51 o 
   7  -7  12      133.63      152.02      8.77 o 
  -8  -6  12      173.70      186.38      8.49 o 
  -7  -6  12      255.22      291.49     13.91 o 
  -6  -6  12       15.96       16.05      7.94 o 
  -5  -6  12      632.83      602.49     50.48 o 
  -4  -6  12      425.06      440.35     25.44 o 
  -3  -6  12        1.61        1.47      9.06 o 
  -2  -6  12      212.31      197.18     10.55 o 
  -1  -6  12       44.98       29.68      9.52 o 
   0  -6  12      286.39      223.88     66.49 o 
   1  -6  12      331.09      363.27     16.67 o 
   2  -6  12      482.33      507.88     21.24 o 
   3  -6  12       41.78       42.97      8.04 o 
   4  -6  12       43.62       51.30      7.69 o 
   5  -6  12      161.82      192.88     11.41 o 
   6  -6  12       48.24       46.34      7.51 o 
   7  -6  12      148.04      141.65      8.25 o 
  -8  -5  12      387.35      364.44     32.54 o 
  -7  -5  12      247.46      249.13     43.79 o 
  -6  -5  12      332.03      329.19     67.44 o 
  -5  -5  12      414.29      435.47     31.21 o 
  -4  -5  12      268.17      285.31     10.83 o 
  -3  -5  12      196.83      163.12     21.24 o 
  -2  -5  12      362.74      359.01     29.86 o 
  -1  -5  12     1047.98     1036.16     60.31 o 
   0  -5  12        2.02       11.28      9.54 o 
   1  -5  12       28.76       41.06     11.35 o 
   2  -5  12      262.72      280.86     10.40 o 
   3  -5  12       42.53       49.13      7.71 o 
   4  -5  12      453.92      484.81     15.92 o 
   5  -5  12       16.87       22.98      7.47 o 
   6  -5  12      223.24      192.47     35.59 o 
  -8  -4  12      295.26      301.24      8.75 o 
  -7  -4  12      100.24      105.93      7.91 o 
  -6  -4  12      119.54      122.09      8.95 o 
  -5  -4  12      211.60      220.39     10.33 o 
  -4  -4  12      212.70      205.47     31.49 o 
  -3  -4  12       49.36       45.51      9.40 o 
  -2  -4  12       98.37      121.14      9.90 o 
  -1  -4  12      304.81      322.47     27.12 o 
   0  -4  12        0.96        2.80      9.32 o 
   1  -4  12      203.82      179.94     37.56 o 
   2  -4  12       88.41      104.52      9.47 o 
   3  -4  12      477.34      460.13      9.92 o 
   4  -4  12      116.00      144.92      7.92 o 
   5  -4  12       60.98       69.23      9.98 o 
   6  -4  12      167.64      165.03     21.43 o 
  -8  -3  12      279.14      295.21     24.77 o 
  -7  -3  12      257.10      252.30     41.13 o 
  -6  -3  12        3.85        0.60      7.37 o 
  -5  -3  12       26.26       28.21      9.36 o 
  -4  -3  12      204.52      220.44     10.01 o 
  -3  -3  12       15.91       25.65      9.35 o 
  -2  -3  12      496.97      494.06     52.67 o 
  -1  -3  12      104.66      109.73      9.44 o 
   0  -3  12      499.50      477.38     18.64 o 
   1  -3  12      170.10      164.25     57.12 o 
   2  -3  12       39.90       39.89      6.78 o 
   3  -3  12      613.54      625.08     36.74 o 
   4  -3  12       21.80       25.99      9.51 o 
   5  -3  12      287.39      304.09     20.75 o 
  -8  -2  12        0.45       -6.62      8.32 o 
  -7  -2  12      159.44      161.80     10.86 o 
  -6  -2  12       19.70       19.76      7.42 o 
  -5  -2  12      421.14      351.72    104.47 o 
  -4  -2  12       19.26       12.81      9.29 o 
  -3  -2  12       11.49        0.81     10.67 o 
  -2  -2  12      196.58      199.04     13.80 o 
  -1  -2  12        5.05        8.41      9.34 o 
   0  -2  12      483.67      485.07     19.15 o 
   1  -2  12      415.57      365.06     35.39 o 
   2  -2  12      138.58      163.94      8.16 o 
   3  -2  12      122.69      125.61      7.07 o 
   4  -2  12       37.13       34.09      9.32 o 
   5  -2  12      312.38      312.47     10.81 o 
  -8  -1  12       78.10       87.51     12.23 o 
  -7  -1  12        1.72        1.01      7.68 o 
  -6  -1  12        4.21       -2.59      7.53 o 
  -5  -1  12       57.74       65.94      9.35 o 
  -4  -1  12        9.16        2.16      9.32 o 
  -3  -1  12      120.92      125.08      9.63 o 
  -2  -1  12      286.47      283.22     27.88 o 
  -1  -1  12      333.93      309.70     19.06 o 
   0  -1  12      140.02      159.14     20.96 o 
   1  -1  12       33.77       24.30      7.62 o 
   2  -1  12      476.22      430.11     54.34 o 
   3  -1  12       67.22       56.45      9.56 o 
   4  -1  12      148.52      167.08     15.53 o 
  -7   0  12       11.95       15.07      7.61 o 
  -6   0  12      387.80      361.11     15.41 o 
  -5   0  12       90.66       95.66      9.27 o 
  -4   0  12      158.70      181.24     19.60 o 
  -3   0  12      671.99      541.22    243.06 o 
  -2   0  12        0.14        1.11      7.37 o 
  -1   0  12      813.89      819.27     29.58 o 
   0   0  12       42.59       39.56      7.63 o 
   1   0  12      432.71      402.23     21.57 o 
   2   0  12      162.27      159.66      8.15 o 
   3   0  12       61.94       53.49     17.31 o 
  -7   1  12       51.10       52.87      7.96 o 
  -6   1  12      537.86      547.93     32.14 o 
  -5   1  12        2.75        4.69     15.92 o 
  -4   1  12      460.68      417.13     27.19 o 
  -3   1  12       57.35       55.77      7.63 o 
  -2   1  12      291.62      254.50     44.66 o 
  -1   1  12       72.20       69.44      7.67 o 
   0   1  12        3.29        0.18      7.27 o 
   1   1  12      331.13      328.31     11.90 o 
   2   1  12       28.95       26.16      9.57 o 
  -5   2  12      132.17      141.78      7.96 o 
  -4   2  12      299.29      303.41      8.45 o 
  -3   2  12       41.02       37.11      9.46 o 
  -2   2  12      292.36      289.43     42.00 o 
  -1   2  12       27.50       23.24      7.52 o 
   0   2  12      176.24      152.17     20.15 o 
   1 -13  13       71.50       90.19     13.88 o 
  -2 -12  13      420.46      452.16     16.75 o 
  -1 -12  13        3.99        4.70     12.86 o 
   0 -12  13       50.59       62.45     13.31 o 
   1 -12  13       12.48       12.78     12.33 o 
   2 -12  13      124.64      106.29     14.00 o 
  -4 -11  13        8.47        5.09     13.41 o 
  -3 -11  13      419.14      437.85     17.34 o 
  -2 -11  13       12.32       12.42     12.82 o 
  -1 -11  13      115.33      119.84     18.73 o 
   0 -11  13       13.08        6.11     12.72 o 
   1 -11  13       73.42       81.23     13.37 o 
   4 -11  13      292.81      332.99     16.57 o 
   5 -11  13        3.37        7.08     13.64 o 
  -5 -10  13       20.92       19.95     13.33 o 
  -4 -10  13       26.68       27.34     13.19 o 
  -3 -10  13      141.71      140.83     14.80 o 
  -2 -10  13        1.37        2.44     12.27 o 
  -1 -10  13      306.02      153.47     17.38 o 
   4 -10  13      198.02      213.51     16.00 o 
   5 -10  13       22.15       13.63      7.94 o 
  -5  -9  13        0.36        1.92      6.72 o 
  -4  -9  13       88.66       74.55     17.69 o 
   4  -9  13        9.00       11.49      8.40 o 
   5  -9  13      202.29      218.62      8.94 o 
  -6  -8  13       53.86       47.74      7.06 o 
  -5  -8  13       85.51       94.20      8.17 o 
  -4  -8  13       11.93        5.46      8.84 o 
   2  -8  13      178.64      105.59     12.20 o 
   3  -8  13      159.72      141.33     10.69 o 
   4  -8  13       84.11      101.13     10.61 o 
   5  -8  13      110.15      108.53     16.59 o 
   6  -8  13      113.14      129.06      8.26 o 
  -6  -7  13      208.13      221.86     13.78 o 
  -5  -7  13      219.81      228.13     15.27 o 
  -4  -7  13       15.55       13.74      9.00 o 
  -3  -7  13      230.15      192.51     12.58 o 
  -2  -7  13       94.03       70.06     10.23 o 
  -1  -7  13      235.09      226.64     56.99 o 
   0  -7  13      187.06      157.76     11.58 o 
   1  -7  13        5.01        8.53     11.10 o 
   2  -7  13      870.16      692.15    330.48 o 
   3  -7  13      164.45      156.77     25.11 o 
   4  -7  13      195.68      199.42     21.65 o 
   5  -7  13       33.78       29.79      9.14 o 
  -7  -6  13       31.03       25.51      7.80 o 
  -6  -6  13       18.18       12.59      6.98 o 
  -5  -6  13       13.73       15.74      9.15 o 
  -4  -6  13       14.58       22.03      9.30 o 
  -3  -6  13      257.20      243.35     14.99 o 
  -2  -6  13      124.08      117.68     21.44 o 
  -1  -6  13      545.25      529.15     25.16 o 
   0  -6  13      116.83      121.51      9.91 o 
   1  -6  13      178.43      192.14     15.31 o 
   2  -6  13       54.63       65.24      9.63 o 
   3  -6  13     1033.19     1035.11     15.21 o 
   4  -6  13        0.61       -3.45      7.71 o 
   5  -6  13      326.12      334.43     11.60 o 
  -7  -5  13        2.53        1.44      7.64 o 
  -6  -5  13      118.11      114.73     47.29 o 
  -5  -5  13      398.06      450.51     27.13 o 
  -4  -5  13      383.14      342.25     75.91 o 
  -3  -5  13        3.42        8.58      8.87 o 
  -2  -5  13      322.46      340.46     12.00 o 
  -1  -5  13        0.76       11.41      8.98 o 
   0  -5  13      522.80      481.04     11.61 o 
   1  -5  13      180.56      183.77     10.01 o 
   2  -5  13      208.30      224.23     10.10 o 
   3  -5  13      144.78      124.30     25.34 o 
   4  -5  13        2.82       -0.03      7.26 o 
   5  -5  13      141.69      137.28      8.82 o 
  -7  -4  13      235.47      204.22     12.09 o 
  -6  -4  13      102.67       88.97      9.35 o 
  -5  -4  13      303.51      305.13     10.41 o 
  -4  -4  13       66.08       64.75      9.34 o 
  -3  -4  13      382.38      342.23     25.68 o 
  -2  -4  13       92.89      105.54     24.09 o 
  -1  -4  13      603.91      567.39     56.82 o 
   0  -4  13       45.94       43.99      9.32 o 
   1  -4  13       47.95       48.64      9.34 o 
   2  -4  13      319.68      322.84     23.89 o 
   3  -4  13       12.07        4.79      6.59 o 
   4  -4  13      151.10      155.35      8.71 o 
  -7  -3  13       56.32       72.70     13.03 o 
  -6  -3  13      280.98      240.79     46.49 o 
  -5  -3  13        4.27        5.03     10.50 o 
  -4  -3  13      120.08      122.43      9.64 o 
  -3  -3  13      349.57      350.67     50.55 o 
  -2  -3  13      136.87      150.25     22.66 o 
  -1  -3  13      162.51      176.43     22.57 o 
   0  -3  13       73.65       75.46      9.36 o 
   1  -3  13      974.32      904.96     52.14 o 
   2  -3  13      877.02      682.52    226.78 o 
   3  -3  13       47.42       42.83      6.69 o 
   4  -3  13      124.35      113.24     13.42 o 
  -7  -2  13       48.81       39.51      7.92 o 
  -6  -2  13      168.04      155.33     45.09 o 
  -5  -2  13       95.96      116.92     14.53 o 
  -4  -2  13      309.94      309.44     55.99 o 
  -3  -2  13     1031.32     1005.20     12.68 o 
  -2  -2  13      238.79      233.34      9.95 o 
  -1  -2  13      330.10      290.68     86.18 o 
   0  -2  13       66.53       58.39     11.10 o 
   1  -2  13     1057.28     1005.37     41.14 o 
   2  -2  13      217.27      168.94     10.83 o 
   3  -2  13        1.25        4.82      6.61 o 
  -6  -1  13      111.51      135.70     10.78 o 
  -5  -1  13       92.84       93.30      9.78 o 
  -4  -1  13      366.56      318.37     36.07 o 
  -3  -1  13        3.27        3.88      9.41 o 
  -2  -1  13      134.47      138.75      9.63 o 
  -1  -1  13        7.78        9.28     11.25 o 
   0  -1  13      118.15       93.83     29.14 o 
   1  -1  13       50.89       45.68      7.75 o 
   2  -1  13       37.11       16.78     14.22 o 
  -5   0  13      198.15      220.23     10.20 o 
  -4   0  13      100.03      112.71     19.22 o 
  -3   0  13      261.78      271.91     34.69 o 
  -2   0  13       20.65       37.37      9.20 o 
  -1   0  13        3.55        2.36      9.39 o 
   0   0  13      114.73      123.84     17.82 o 
   1   0  13        0.05       15.19      7.65 o 
  -3   1  13      368.06      321.32     17.34 o 
  -2   1  13       75.51       69.97      7.95 o 
  -2 -11  14       43.74       13.01     14.49 o 
   4  -9  14       81.76       63.97      8.46 o 
  -5  -8  14      358.27      280.31     40.25 o 
   2  -8  14       47.03       46.93     11.54 o 
   3  -8  14      544.84      429.74     39.28 o 
   4  -8  14      131.07       94.88     17.19 o 
  -5  -7  14      764.66      816.53     78.64 o 
  -4  -7  14      278.50      300.19     11.44 o 
  -3  -7  14        0.77       -0.43      8.91 o 
  -2  -7  14      356.92      367.84     19.78 o 
  -1  -7  14      125.93      118.05     15.12 o 
   0  -7  14      663.82      614.79     40.29 o 
   1  -7  14      395.99      216.97     50.02 o 
   2  -7  14      278.82      255.87     26.12 o 
   3  -7  14       76.15       80.05      9.97 o 
   4  -7  14       15.74       11.95      9.76 o 
  -5  -6  14      434.00      491.71     18.05 o 
  -4  -6  14       38.56       41.31      9.47 o 
  -3  -6  14      328.91      317.36     11.11 o 
  -2  -6  14      185.86      177.47     25.99 o 
  -1  -6  14      159.66      162.53     12.44 o 
   0  -6  14      464.32      397.43     98.39 o 
   1  -6  14       98.22      116.48     14.49 o 
   2  -6  14      187.03      182.94     10.42 o 
   3  -6  14        0.11        6.98     10.75 o 
   4  -6  14       72.11       77.91     14.97 o 
  -6  -5  14       28.31       31.00      9.70 o 
  -5  -5  14      173.81      178.79     10.03 o 
  -4  -5  14        6.99       10.50      9.07 o 
  -3  -5  14      463.26      434.60     11.21 o 
  -2  -5  14       61.21       51.69     15.19 o 
  -1  -5  14      111.10      121.86      9.66 o 
   0  -5  14        5.84        4.64      8.89 o 
   1  -5  14      129.60       98.43     39.92 o 
   2  -5  14        8.56        6.67      9.20 o 
   3  -5  14       20.47       23.38      9.28 o 
  -5  -4  14       37.78       39.83      9.53 o 
  -4  -4  14      257.39      270.38     15.06 o 
  -3  -4  14        0.77        7.59      9.33 o 
  -2  -4  14       62.49       72.02      9.30 o 
  -1  -4  14       53.48       60.78      9.46 o 
   0  -4  14      128.18      127.00     42.48 o 
   1  -4  14        1.14       11.06      9.26 o 
   2  -4  14       61.63       58.60      9.63 o 
   3  -4  14       83.08      108.02     14.74 o 
  -5  -3  14       54.84       57.74     14.81 o 
  -4  -3  14       76.35       60.67     13.21 o 
  -3  -3  14      449.20      466.42     11.05 o 
  -2  -3  14       83.79       70.38      9.44 o 
  -1  -3  14       22.68       30.60      9.20 o 
   0  -3  14      149.95      177.40      9.81 o 
   1  -3  14      235.76      212.82     22.34 o 
   2  -3  14      265.17      233.89     19.04 o 
  -4  -2  14       16.96       24.38      9.33 o 
  -3  -2  14      361.09      388.83     10.84 o 
  -2  -2  14       62.27       71.90     10.41 o 
  -1  -2  14       86.31       66.32     44.22 o 
   0  -2  14       20.01        8.71     10.39 o 
   1  -2  14      336.49      283.14     11.71 o 
  -2  -1  14       51.17       61.61      9.48 o 
  -3  -7  15       97.40      109.71     10.48 o 
  -2  -7  15       62.36       54.54      9.92 o 
  -1  -7  15       79.71       71.40     14.37 o 
   0  -7  15      253.61      232.57     11.56 o 
   1  -7  15       85.10       71.15      9.79 o 
  -3  -6  15       23.42       14.20      9.54 o 
  -2  -6  15      138.77      137.87     11.39 o 
  -1  -6  15        0.15        4.27      9.28 o 
   0  -6  15      423.28      395.03     40.23 o 
   1  -6  15        3.79        2.26     13.51 o 
  -3  -5  15      167.20      163.11     17.83 o 
  -2  -5  15       14.67       18.40     10.90 o 
  -1  -5  15      127.58       84.47     16.61 o 
   0  -5  15       82.26       90.65      9.74 o 
  -2  -4  15       59.10       48.28      9.34 o 
                                                 
